# Supplementary material for: Massive yet grossly underestimated global costs of invasive insects
Source: Nat Commun. 2016 Oct 4;7:12986. doi: 10.1038/ncomms12986 (PMC5059451; doi:10.1038/ncomms12986)
Supplement: Supplementary Data 1 — Goods and services costs. List of estimates (and references) for 'goods and services' costs due to invasive non-native insects. (Microsoft Excel file; all cited articles, reports and chapters available from the authors upon request) [file ncomms12986-s2.xlsx]

## Sheet: goods & services
Invasive insect species	Currency	Country	Region	Redundant / archaic	Reproducible	Extrapolation	Actual estimates	Global estimate without double counting	Non-market costs	USD conversion	Purchasing power parity	mean annual cost (in currency)	year CPI (USD)	2014 conversion	USD annual cost	PPP-USD annual cost	2014 USD annual cost	Year applicable	Reference (see 'refs' tab)	Category		Details	Type of reference	Type of value	Market impacts
Adelges piceae	CAD	Canada	North America		1	1		1		1.56932	1.28702	1812398500	82.4905	1.31611	1.1549e+09	1.40821e+09	1.51998e+09	2002	Colautti et al. 2006	FORESTRY	1	Extrapolations from small-scale, short-term studies to estimate country-wide annual impacts. They applied conservative assumptions to offset this upscaling bias (e.g. no indirect and non-market costs estimated). This estimation for A. piceae sums the costs for annual timber sales (fir), annual domestic exports (pine and fir), christmas trees (annual wholesale, annual exports).	international peer-reviewed journal	extrapolation
Adelges tsugae	USD	USA	North America		1		1	1		1	1	215400000	103.157	1.05245	215400000	215400000	2.26697e+08	2011	Aukema et al. 2011	FORESTRY	1	Five cost categories: (1) federal governement expenditures, (2) local government expenditures, (3) household expenditures, (4) residential property value loss, (5) timber value losses. Lower-bound cost estimate (does not include non-market costs).	international peer-reviewed journal	estimate
Adelges tsugae	USD	USA-NC	North America	1	1		1		1	1	1	100000000	98.7375	1.09955	100000000	100000000	1.09955e+08	2008	Holmes et al. 2009	FORESTRY	1	Estimation of a lower bound of non-market value: average willingness to pay of households (obtained from Moore (2008), for the Great Smoky Mountain National Park and neighboring U.S. Forest Service lands) extrapolated to whole North Carolina by summing up to the number of NC households.	international peer-reviewed journal	estimate
Agrilus plannipenis	USD	USA	North America	1	1		1			1	1	1678000000	103.157	1.05245	1678000000	1678000000	1.766e+09	2011	Aukema et al. 2011	FORESTRY	1	Five cost categories: (1) federal governement expenditures, (2) local government expenditures, (3) household expenditures, (4) residential property value loss, (5) timber value losses. Lower-bound cost estimate (does not include non-market costs).	international peer-reviewed journal	estimate
Agrilus plannipenis	USD	USA	North America	1	1		1			1	1	1070000000	100	1.08567	1070000000	1070000000	1.16167e+09	2010	Kovacs et al. 2010	FORESTRY	1	Estimation of the mean discounted cost of treating, removing and replacing ash trees on developed land in communities, based on a predicted infestation of the EAB.	international peer-reviewed journal	estimate
Agrilus plannipenis	USD	USA	North America		1		1	1		1	1	1246200000	100	1.08567	1246200000	1246200000	1.35296e+09	2010	Kovacs et al. 2011	FORESTRY	1	Estimations using the same methodology of Kovacs et al. 2010, with the addition of satellite populations recently discovered.	international peer-reviewed journal	estimate
Agrilus plannipenis	CAD	Canada	North America		0		1			1.30102	1.27324	16500000	86.6217	1.25335	1.26824e+07	1.29591e+07	1.58954e+07	2004	Ken Marchant Personnal Communication	FORESTRY	0	One time event, no details about estimation	personnal communication	report
Anoplophora chinensis	EUR	Italy	Europe		0	1				0.80412	0.909357	300000	89.5605	1.21222	373079	329903	452253	2005	Maspero et al. 2005	MIXED	0	The original reference is a web page, no longer active. A copy from 2006 has been downloaded from archive.org. It has no estimation of cost value at all. A personal communication is also stated, so the estimated 300 000 EUR / year is assumed to come solely from the personnal communication.	personnal communication	extrapolation
Anoplophora chinensis	EUR	Italy	Europe		1		1	1		0.755045	0.821702	187500	100	1.08567	248330	228185	269604	2010	Haack et al. 2010	MIXED	1	Costs of eradication programs from year of discovery to 2008, supplied by federal agencies	international peer-reviewed journal	report
Anoplophora chinensis	EUR	Netherlands	Europe		1		1	1		0.755045	0.821702	625000	100	1.08567	827765	760616	898679	2010	Haack et al. 2010	MIXED	1	Costs of eradication programs from year of discovery to 2008, supplied by federal agencies	international peer-reviewed journal	report
Anoplophora chinensis	USD	USA	North America		1		1	1		1	1	366667	100	1.08567	366667	366667	398079	2010	Haack et al. 2010	MIXED	1	Costs of eradication programs from year of discovery to 2008, supplied by federal agencies	international peer-reviewed journal	report
Anoplophora chinensis	EUR	Italy	Europe		0		1			0.797141	0.894523	530000	92.4497	1.17434	664876	592495	780787	2006	van der Gaag 2007	MIXED	0	Expenditures in 2005 & 2006 for the control of A. chinensis in Italy.	grey literature	report
Anoplophora glabripennis	USD	USA	North America	1	1	1				1	1	61950000	73.6128	1.47484	61950000	61950000	9.13662e+07	1997	Nowak et al. 2001	FORESTRY	1	A lot of uncertainties because of the lack of data. The estimate is an upper bound if the insect infests all the USA. Spread rates range from the natural spread rate (300 m/yr) to human-assisted spread rate (3 km/yr)	international peer-reviewed journal	extrapolation
Anoplophora glabripennis	CAD	Canada	North America		1	1		1		1.56932	1.28702	527004000	82.4905	1.31611	3.35817e+08	4.09475e+08	4.41974e+08	2002	Colautti et al. 2006	MIXED	1	Extrapolations from small-scale, short-term studies to estimate country-wide annual impacts. They applied conservative assumptions to offset this upscaling bias (e.g. no indirect and non-market costs estimated). This estimation for A. glabripennis sums the costs for annual timber sales (maple), annual domestic exports, and mape syrup and sugar products.	international peer-reviewed journal	extrapolation
Anoplophora glabripennis	GBP	UK	Europe		1	1		1		0.750723	0.755045	1316415948	100	1.08567	1.75353e+09	1.74349e+09	1.90375e+09	2010	Williams et al. 2010 (page 173)	FORESTRY	1	Estimated eradication cost if the species becomes established in the UK, assuming 25% of the hardwood forests infested, excluding other habitats (e.g., parks, gardens...).	grey literature	extrapolation
Anoplophora glabripennis	GBP	UK	Europe		1		1	1		0.750723	0.755045	434690000	100	1.08567	5.79028e+08	5.75714e+08	6.28633e+08	2010	Williams et al. 2010 (page 173)	FORESTRY	1	Estimation of the cost to the UK hardwood production, based on the US estimation of $ 138 billion (Meyer 1998) and the estimation that the UK hardwood production is equal to 0.43% of the annual US production.	grey literature	estimate
Anoplophora glabripennis	EUR	Austria	Europe		1		1	1		0.682675	0.873404	58000	98.7375	1.09955	84959.9	66406.8	93417.8	2008	Haack et al. 2010	FORESTRY	1	Costs of eradication programs from year of discovery to 2008, supplied by federal agencies	international peer-reviewed journal	report
Anoplophora glabripennis	EUR	France	Europe		1		1	1		0.682675	0.919992	9166.67	98.7375	1.09955	13427.6	9963.85	14764.3	2008	Haack et al. 2010	FORESTRY	1	Costs of eradication programs from year of discovery to 2008, supplied by federal agencies	international peer-reviewed journal	report
Anoplophora glabripennis	EUR	Germany	Europe		1		1	1		0.682675	0.86027	13000	98.7375	1.09955	19042.7	15111.5	20938.5	2008	Haack et al. 2010	FORESTRY	1	Costs of eradication programs from year of discovery to 2008, supplied by federal agencies	international peer-reviewed journal	report
Anoplophora glabripennis	CAD	Canada	North America	1	1		1			1.06704	1.30188	3916.67	98.7375	1.09955	3670.59	3008.47	4036	2008	Haack et al. 2010	FORESTRY	1	Costs of eradication programs from year of discovery to 2008, supplied by federal agencies	international peer-reviewed journal	report
Anoplophora glabripennis	USD	USA	North America		1		1	1		1	1	3.39482e+07	98.7375	1.09955	3.39482e+07	3.39482e+07	3.73278e+07	2008	Haack et al. 2010	FORESTRY	1	Costs of eradication programs from year of discovery to 2008, supplied by federal agencies. Includes state expenditures plus federal expenditures by 3 USDA agencies	international peer-reviewed journal	report
Anthonomus grandis	USD	Brazil	South America		0		1			1	1	62500000	106.834	1.01622	62500000	62500000	6.35139e+07	2013	Oliveira et al. 2013	AGRICULTURE	0	Estimation based on losses to cotton production and insecticides use. No detail is given on the estimation.	international peer-reviewed journal	estimate
Batrocera sp. (dorsalis, cucurbitae)	USD	Japan	Asia		0					1	1	125000000	47.6484	2.2785	125000000	125000000	2.84813e+08	1984	Kiritani 1984	AGRICULTURE	0	Eradication costs only? In Japanese, translation not meaningful	national journal	unknown
Bemisia argentifolii	USD	USA	North America		0		1			1	1	500000000	66.2484	1.63879	500000000	500000000	8.19393e+08	1993	Perring et al. 1993	AGRICULTURE	0	Damage costs estimated from reports and personnal communications	international peer-reviewed journal	estimate
Bemisia tabaci	USD	Brazil	South America		0		1			1	1	714000000	81.2026	1.33699	714000000	714000000	9.5461e+08	2001	Oliveira et al. 2001	AGRICULTURE	0	Estimations of accumulated losses for crops in Brazil, for 1995-2001. No source or method is given for this estimation	international peer-reviewed journal	estimate
Bemisia tabaci	USD	USA	North America		1		1	1		1	1	30780000	81.2026	1.33699	30780000	30780000	4.11525e+07	2001	Ellsworth et al., 1999	AGRICULTURE	1	Costs of yield protection & stickiness prevention	national journal	estimate
Bemisia tabaci	USD	Mexico	North America		0		1			1	1	16500000	81.2026	1.33699	16500000	16500000	2.20603e+07	2001	Oliveira et al. 2001 (no source given)	AGRICULTURE	0	Losses to melon and watermelon, sesame and cotton crops. No source given for this estimation.	?	estimate
Cameraria ohridella	EUR	Germany	Europe		1		1	1		1.11751	0.94713	19200000	81.2026	1.33699	1.71811e+07	2.02718e+07	2.29709e+07	2001	Reinhardt et al. 2003	URBAN	1	Control measures + fertilisation costs of afflicted trees. A lot of uncertainties. Partly based on personnal communications.	grey literature	estimate
Cameraria ohridella	EUR	Germany	Europe	1	0	1				1.11751	0.94713	24760000	81.2026	1.33699	2.21564e+07	2.61421e+07	2.96229e+07	2008	Kettunen et al. 2008	URBAN	0	Kettunen et al. (2008) obtained their single value by averaging the initial range of values from Reinhardt et al. (2003) and applying an inflation factor.	grey literature	extrapolation
Cephus cinctus	CAD	Canada	North America		0	1				1.56932	1.28702	45000000	82.4905	1.31611	2.86749e+07	3.49644e+07	3.77394e+07	2002	Dosdall et al. 2011	AGRICULTURE	0	Dosdall et al. (2011) cite Beres et al. (2007) for $ 45 million estimation. In Beres et al. (2007) they estimated the losses in $ per hectare. Dosdall et al. (2011) do not indicate at all how they extrapolated the value from Beres et al. (2007). They probably used the values found in discussion, stating that 'potentially > 4 million ha of wheat that suffer >10% damage', and also that losses may b…	international peer-reviewed journal	extrapolation
Ceratitis capitata	USD	Brazil	South America		0		1			1	1	242000000	106.834	1.01622	242000000	242000000	2.45926e+08	2013	Oliveira et al. 2013	AGRICULTURE	0	Estimation of loss due to reduced yield	international peer-reviewed journal	estimate
Ceutorhynchus obstrictus	CAD	Canada	North America		1	1		1		1.56932	1.28702	432000000	82.4905	1.31611	2.75279e+08	3.35658e+08	3.62298e+08	2002	Colautti et al. 2006	AGRICULTURE	1	Extrapolations from small-scale, short-term studies to estimate country-wide annual impacts. They applied conservative assumptions to offset this upscaling bias (e.g. no indirect and non-market costs estimated). The original estimation for Ceutorhynchus obstrictus is based on a personnal communication.	international peer-reviewed journal	extrapolation
Chilo partellus	USD	Kenya	Africa		1		1	1		1	1	9170000	86.6217	1.25335	9170000	9170000	1.14932e+07	2004	Kipkoech et al. 2006	AGRICULTURE	1	Estimated cost of the biological control research program vs. benefits of the control program. The benefit-cost ratio is of 19:1, on the basis of 2004 prices.	international peer-reviewed journal	estimate
Conotrachelus denieri	USD	Brazil	South America		0					1	1	19000	81.2026	1.33699	19000	19000	25402.8	2001	Avila and Degrande 2001	AGRICULTURE	0	Book not found	book	unknown
Coptotermes formosanus	USD	USA	North America	1	0		1			1	1	1000000000	62.4573	1.73826	1000000000	1000000000	1.73826e+09	1991	Su 1991	INFRASTRUCTURE	0	Monetary expenditure associated with termite damage and control in the USA; no reference or calculation method given.	grey literature	estimate
Coptotermes formosanus	USD	USA	North America	1	0		1			1	1	1200000000	62.4573	1.73826	1200000000	1200000000	2.08591e+09	1991	Su 1991	INFRASTRUCTURE	0	Monetary expenditure associated with termite damage and control in the USA; no reference or calculation method given.	grey literature	estimate
Coptotermes formosanus	USD	USA	North America	1	0	1				1	1	11000000000	78.9707	1.37477	11000000000	11000000000	1.51225e+10	2000	Su 2002	INFRASTRUCTURE	0	Estimation of the total annual cost based on : (1) an non sourced estimate of US$ 2.2 billion of control costs and (2) a personnal communication of the repair vs. control costs for New Orlean of 4:1 leading to a calculation of 2.2 + 4 * 2.2 = US $ 11 billion annually for the USA. The global estimation is estimated with the statement "the termite control market in the United States is generally co…	international peer-reviewed journal	extrapolation
Coptotermes formosanus	USD	Global	Global		0	1				1	1	22000000000	78.9707	1.37477	22000000000	22000000000	3.0245e+10	2000	Su 2002	INFRASTRUCTURE	0	Estimation of the total annual cost based on : (1) an non sourced estimate of US$ 2.2 billion of control costs and (2) a personnal communication of the repair vs. control costs for New Orlean of 4:1 leading to a calculation of 2.2 + 4 * 2.2 = US $ 11 billion annually for the USA. The global estimation is estimated with the statement "the termite control market in the United States is generally co…	international peer-reviewed journal	extrapolation
Cupressus cupressivora	GBP	S & E Africa	Africa		0		1			1	1	14600000	62.4573	1.73826	14600000	14600000	2.53786e+07	1991	Murphy 1996 in Cock 2003	FORESTRY	0	Estimates of losses on cypress trees only. Original reference not found: Murphy, S.T. 1996. Status and impact of invasive conifer aphid pests in Africa. In K.S.S. Nair, J.K. Sharma & R.V. Varma, eds. Impact of diseases and insect pests in tropical forests. Proceedings of the IUFRO Symposium 23-26 November 1993, Peechi, India, pp. 289-297. Kerala, India, Kerala Forest Research Institute and Forest…	conference proceeding	estimate
Cydia pomonella	USD	Brazil	South America		0					1	1	3800000	81.2026	1.33699	3800000	3800000	5.08056e+06	2001	Kovaleski et al. 2001	AGRICULTURE	0	Book not found	book	unknown
Dactylopius opuntiae	USD	Brazil	South America		0		1			1	1	25000000	98.3864	1.10347	25000000	25000000	2.75869e+07	2009	Lopes et al. 2009	AGRICULTURE	0	Estimation of the losses due to palm plantations destruction. No detail of the calculation is provided.	national journal	estimate
Delia spp.	CAD	Canada	North America		0		1			1.37244	1.2697	100000000	69.8828	1.55356	7.28629e+07	7.87588e+07	1.13197e+08	1995	P. Thomas, personnal communication in Soroka et al. 2004	AGRICULTURE	0	Personal communication	personnal communication	estimate
Dendroctonus micans	GBP	UK	Europe		1		1	1		0.750723	0.755045	162840	100	1.08567	216911	215669	235494	2010	Williams et al. 2010	FORESTRY	1	Estimation of biological control and yield loss	grey literature	estimate
Diabrotica virgifera	EUR	Europe	Europe		0		1			0.797141	0.809047	500000000	92.4497	1.17434	6.27242e+08	6.18011e+08	7.36592e+08	2006	Factsheet DAISIE	AGRICULTURE	0	The source of the 500 million estimation for the factsheet DAISIE is unknown.	unknown	estimate
Diabrotica virgifera	EUR	C Europe	Europe		1		1	1		0.80412	0.785541	147037719	89.5605	1.21222	1.82855e+08	1.8718e+08	2.21661e+08	2005	Baufeld and Enzian 2005	AGRICULTURE	1	Based on an average potential yield loss of 10%. According to the authors, this is a conservative estimate, because the damage can in some cases exceed 30%.	book	estimate
Diuraphis noxia	USD	USA	North America		0					1	1	1.27586e+08	74.7554	1.45229	1.27586e+08	1.27586e+08	1.85292e+08	1998	Morrison and Peairs 1998	AGRICULTURE	0	Book not found	book	unknown
Elatobium abietinum	GBP	UK	Europe		1		1	1		0.647179	0.750723	3569324	100	1.08567	5.5152e+06	4.75452e+06	5.98768e+06	2010	Williams et al. 2010	FORESTRY	1	Yield loss estimate for the forestry industry.	grey literature	estimate
Ephestia kuehniella	EUR	Germany	Europe		1	1		1		1.11751	0.94713	4784000	81.2026	1.33699	4.28095e+06	5.05105e+06	5.72358e+06	2001	Reinhardt et al. 2003	AGRICULTURE	1	Direct and indirect costs assumed to be equivalent to lesser grain borer (Rhyzopertha dominica). Estimates partly come from personal communication of control entreprises. A lot of uncertainties. Lower-bound estimate (lacking many cost data such as private houshold expenditures).	grey literature	extrapolation
Ephestia kuehniella	EUR	Europe	Europe	1	0	1				0.682675	0.785541	5980000	98.7375	1.09955	8.75966e+06	7.61259e+06	9.6317e+06	2008	Kettunen et al. 2008	AGRICULTURE	0	Kettunen et al. (2008) obtained their single value by averaging the initial range of values from Reinhardt et al. (2003) and applying an inflation factor.	grey literature	extrapolation
Epiphyas postvittana	USD	USA	North America		1	1		1		1	1	117751000	98.3864	1.10347	117751000	117751000	1.29935e+08	2009	Fowler et al. 2009	MIXED	1	Total annual crop costs if LBAM were introduced in at-risk areas, including quarantine and research costs.	grey literature	extrapolation
Grapholita molesta	USD	Brazil	South America		0		1			1	1	4950000	106.834	1.01622	4950000	4950000	5.0303e+06	2013	Oliveira et al. 2013	AGRICULTURE	0	Estimation of losses to based on losses to fruit production reported in 2001	international peer-reviewed journal	estimate
Haematobia irritans	CAD	Canada	North America		1	1		1		1.56932	1.28702	2550000000	82.4905	1.31611	1.62491e+09	1.98132e+09	2.13857e+09	2002	Colautti et al. 2006	AGRICULTURE	1	Extrapolations from small-scale, short-term studies to estimate country-wide annual impacts. They applied conservative assumptions to offset this upscaling bias (e.g. no indirect and non-market costs estimated). Haematobia irritans reduces the yields of two ressources (cattle and milk) which were summed up here to provide the total cost. However, there are probably overlaps between S. calcitrans …	international peer-reviewed journal	extrapolation
Helicoverpa armigera	USD	Global	Global		0		1			1	1	317000000	64.3491	1.68716	317000000	317000000	5.34829e+08	1992	International Crops Research Institute for the Semi-Arid Tropics, 1992, The Medium Term Plan	AGRICULTURE	0	ICRISAT contacted, no answer	grey literature	estimate
Hypothenemus hampei	USD	Brazil	South America		0		1			1	1	286500000	106.834	1.01622	286500000	286500000	2.91148e+08	2013	Oliveira et al. 2013	AGRICULTURE	0	Estimate of loss to coffee production, due to lost berries and lowered bean weight, uncertain because not well documented.	international peer-reviewed journal	estimate
Leptinotarsa decemlineata	EUR	Finland	Europe	1	1	1				0.805365	1.0728	552517	86.6217	1.25335	686045	515023	859852	2004	Heikkila and Peltola 2004	AGRICULTURE	1	Estimations of costs of different control programs (pre-emptive vs. reactive) under different scenarios of invasion.	international peer-reviewed journal	extrapolation
Leptinotarsa decemlineata	EUR	Finland	Europe		1	1		1		0.805365	1.0728	981160	86.6217	1.25335	1.21828e+06	914579	1.52693e+06	2004	Heikkila and Peltola 2004	AGRICULTURE	1	Estimations of costs of different control programs (pre-emptive vs. reactive) under different scenarios of invasion.	international peer-reviewed journal	extrapolation
Lymantria dispar	USD	USA	North America		1		1	1		1	1	253600000	103.157	1.05245	253600000	253600000	2.669e+08	2011	Aukema et al. 2011	FORESTRY	1	Five cost categories: (1) federal governement expenditures, (2) local government expenditures, (3) household expenditures, (4) residential property value loss, (5) timber value losses. Lower-bound cost estimate (does not include non-market costs).	international peer-reviewed journal	estimate
Lymantria dispar	CAD	Canada	North America		1	1		1		1.56932	1.28702	3458030500	82.4905	1.31611	2.20352e+09	2.68684e+09	2.90009e+09	2002	Colautti et al. 2006	FORESTRY	1	Extrapolations from small-scale, short-term studies to estimate country-wide annual impacts. They applied conservative assumptions to offset this upscaling bias (e.g. no indirect and non-market costs estimated). This estimation for L. Dispar sums the costs for annual timber sales (hardwoods) and annual domestic exports.	international peer-reviewed journal	extrapolation
Lymantria dispar	USD	USA	North America	1	1	1			1	1	1	92000000	71.9312	1.50932	92000000	92000000	1.38857e+08	1996	Leuschner et al. 1996	FORESTRY	1	Estimation of benefits for a 25-year period if the spread of gypsy moth is slowed	national journal	extrapolation
Lymantria dispar	USD	USA-OR,WA	North America	1	1		1			1	1	2298000	100	1.08567	2298000	2298000	2.49487e+06	2010	Tobin et al. 2012	FORESTRY	1	Costs of monitoring traps	international peer-reviewed journal	report
Lymantria dispar	USD	USA	North America	1	0	1			1	1	1	13300000	95.087	1.14176	13300000	13300000	1.51855e+07	2007	Sills 2007/2008; Tobin et al. 2012	FORESTRY	0	Original reference turned out to be Sills 2008, not Sills 2007. Estimated benefits of a "Slow-the-Spread" program over 20 years for the Gypsy moth: direct cost savings and willingness-to-pay to avoid damage. Tobin et al. 2012 indicate a range of value from US$ million 184 to 348, but it is unclear in Sills (2008) if this is an actual range or if these values correspond to two different categories…	grey literature	extrapolation
Maconellicoccus hirsutus	USD	Grenada	North America	1	0		1			1	1	3500000	71.9312	1.50932	3500000	3500000	5.2826e+06	1996	Francois, B. 1996. Measuring the impact of mealybug infestation. Proceedings of the First Symposium on the Hibiscus Mealybug in the Caribbean, 24-27 June 1996, Grenada	AGRICULTURE	0	No details, source is a conference proceeding that can not be found, values differ among citing papers	conference proceeding	estimate
Maconellicoccus hirsutus	USD	Trinidad	North America		0		1			1	1	750000000	76.3911	1.4212	750000000	750000000	1.0659e+09	1999	Moffitt, L. J. 1999. Economic risk to United Status agriculture of pink hibiscus mealybug invasion. Report to the Animal and Plant Health Inspection Service, United States Department of Agriculture, Washington, DC	AGRICULTURE	0	Report not found	grey literature	estimate
Maconellicoccus hirsutus	USD	Grenada	North America		0		1			1	1	4575000	76.3911	1.4212	4575000	4575000	6.50198e+06	1999	Peters, T. (1999) The pink mealybug (Maconellicoccus hirsutus) in Grenada. Paper presented at the Evaluation Workshop on Biological Control of Hibiscus Mealybug, Maconellicoccus hirsutus in the Caribbean Sub Region, 11–12 March 1999, Trinidad and Tobago.	AGRICULTURE	0	Proceedings not found. Costs of losses and of the control program for 1995-1998	conference proceeding	estimate
Maconellicoccus hirsutus	USD	Saint Kitts	North America		0		1			1	1	100667	76.3911	1.4212	100667	100667	143067	1999	Francis, A. (1999) Report on biological control activities (pink hibiscus mealybug), St. Kitts. Paper presented at the Evaluation Workshop on Biological Control of Hibiscus Mealybug, Maconellicoccus hirsutus in the Caribbean Sub Region, 11–12 March 1999. Trinidad and Tobago	AGRICULTURE	0	Proceedings not found. Economic losses and control costs (US $ 280 000) and losses in export (US $ 22 000).	conference proceeding	estimate
Maconellicoccus hirsutus	USD	Trinidad &Tobago	North America		0		1			1	1	125000000	71.9312	1.50932	125000000	125000000	1.88664e+08	1996	PMC (Programme Management Committee) (1996) Regional ActionProgrammefor the Control of PinkMealybug, Maconel- licoccus hirsutus (Green) in the Caribbean. Main report. Presented at the Meeting of the Programme Coordinating Committee, St. Kitts and Nevis, 26 February 1996, 57 pp.	AGRICULTURE	0	Proceedings not found. Potential losses to agriculture and forestry	conference proceeding	estimate
Maconellicoccus hirsutus	USD	Saint Lucia	North America		0					1	1	67000	76.3911	1.4212	67000	67000	95220.3	1999	Anonymous (1999a) Summary of activities associated with Maconellicoccus hirsutus in St. Lucia. Paper presented at the Evaluation Workshop on Biological Control of Hibiscus Mealybug, Maconellicoccus hirsutus in the Caribbean Sub Region, 11–12 March 1999, Trinidad and Tobago	AGRICULTURE	0	Proceedings not found. No details known	conference proceeding	unknown
Maconellicoccus hirsutus	USD	Saint Vincient & Grenadines	North America		0					1	1	1.13333e+06	76.3911	1.4212	1.13333e+06	1.13333e+06	1.61069e+06	1999	Anonymous (1999a) Summary of activities associated with Maconellicoccus hirsutus in St. Lucia. Paper presented at the Evaluation Workshop on Biological Control of Hibiscus Mealybug, Maconellicoccus hirsutus in the Caribbean Sub Region, 11–12 March 1999, Trinidad and Tobago	AGRICULTURE	0	Proceedings not found. No details known	conference proceeding	unknown
Metopolophium dirhodum	NZD	New Zealand	Oceania		1		1	1		1.5264	1.56475	10300000	54.2331	2.00186	6.7479e+06	6.58251e+06	1.35083e+07	1988	Grundy 1989	AGRICULTURE	1	Average estimation of yield loss + costs of an associated virus + costs of chemical control in NZ.	grey literature	estimate
Nasonovia ribis-nigri	NZD	New Zealand	Oceania		0		1			2.16219	1.55753	200000	82.4905	1.31611	92498.8	128409	121739	2002	Stufkens et al. 2002	AGRICULTURE	0	Probably damage costs	national journal	estimate
Orgyia thyellina	USD	New Zealand	Oceania		1		1	1		1	1	1500000	81.2026	1.33699	1500000	1500000	2.00548e+06	2001	Wittenberg and Cook 2001	AGRICULTURE	1	Costs of the eradication program	book	report
Oryzaephilus surinamensis & Rhyzopertha dominica	EUR	Germany	Europe		1		1	1		1.11751	0.94713	19400000	81.2026	1.33699	1.736e+07	2.04829e+07	2.32102e+07	2001	Reinhardt et al. 2003	AGRICULTURE	1	Direct costs (stock inventory only) + indirect costs (research, consultation and recalls of products) + control measures (stock inventory only). Non peer-reviewed. Few details about how the fractions of values were attributed to the considered species. Analysis partly based on personnal communication.	grey literature	estimate
Oryzaephilus surinamensis & Rhyzopertha dominica	EUR	Europe	Europe	1	0	1				0.682675	0.785541	16610000	98.7375	1.09955	2.43308e+07	2.11447e+07	2.67529e+07	2008	Kettunen et al. 2008	AGRICULTURE	0	Kettunen et al. (2008) obtained their single value by averaging the initial range of values from Reinhardt et al. (2003) and applying an inflation factor.	grey literature	extrapolation
Oryzophagus oryzae	USD	Brazil	South America		0		1			1	1	80000000	106.834	1.01622	80000000	80000000	8.12978e+07	2013	Oliveira et al. 2013	AGRICULTURE	0	Estimation of losses to based on crop yield reduction reported in 2004	international peer-reviewed journal	estimate
Ostrinia nubilalis	USD	USA	North America		0		1			1	1	1000000000	71.9312	1.50932	1000000000	1000000000	1.50932e+09	1996	Mason et al. 1996	AGRICULTURE	0	Mason et al. 1996 is a book, not available on internet. NCR-327: European Corn Borer Ecology and Management	book	estimate
Phenacoccus manihoti	USD	Africa	Africa		1		1	1		1	1	1340000	81.2026	1.33699	1340000	1340000	1.79157e+06	2001	Zeddies et al. 2001	AGRICULTURE	1	Estimations of the costs of the biological control program and associated benefits. Benefit-costs ratios of 170-430:1	international peer-reviewed journal	estimate
Phenacoccus solenopsis	USD	India-Punjab	Asia		0		1			1	1	121400000	95.087	1.14176	121400000	121400000	1.3861e+08	2007	Dutt 2007; Wang et al. 2010	AGRICULTURE	0	Amount spent on pesticides to control the Phenacoccus solenopsis in 2007. The original reference Dutt 2007 is a web page no longer active. This webpage can be found on archive.org and no mention of the amount is provided in this article.	Web page	report
Phenacoccus solenopsis	USD	India-Punjab & Hayana	Asia		0		1			1	1	450000	98.3864	1.10347	450000	450000	496564	2009	Nagrare et al. 2009; Wang et al. 2010	AGRICULTURE	0	No reference given for the source of the 400 000 - 500 000 US$ estimates	International peer-reviewed journal	report
Phyllotreta cruciferae & P. striolata	CAD	Canada	North America		1		1	1		1.23071	1.29127	1.65403e+07	54.2331	2.00186	1.34397e+07	1.28093e+07	2.69043e+07	1988	Madder and Stemeroff 1988	AGRICULTURE	1	Insecticide costs and application costs only. Average estimates for years 1980-1985, for all the investigated areas of Canada	national journal	estimate
Phyllotreta cruciferae & P. striolata	CAD	Canada	North America	1	0					0.989531	1.28458	300000000	103.157	1.05245	3.03174e+08	2.33539e+08	3.19074e+08	2011	Dosdall et al. 2011	AGRICULTURE	0	Insecticide costs and application costs only. The provided $300M (Dosdall et al. 2011) is absent from the original article (Madder and Stemeroff 1988). The calculated cost from the original paper, including inflation factor, is 10 times lower. Even the upper bound summed cost for 6 years is lower than the annual estimate provided by Dosdall et al. 2011	national journal	unknown
Plutella xylostella	CAD	Canada	North America		0					1.37244	1.2697	40000000	69.8828	1.55356	2.91452e+07	3.15035e+07	4.52787e+07	1995	(Harris, 1995; Jones, 1995; Manaigre, 1995) all in Western Committee on Crop Pests 1995	AGRICULTURE	0	Harris, Jones & Manaigre 1995 are conference presentations. I have found the proceedings on the internet; there is no mention of this particular value in it.	conference proceeding	unknown
Plutella xylostella	CAD	Canada	North America	1	0					1.37244	1.2697	48500000	69.8828	1.55356	3.53385e+07	3.8198e+07	5.49004e+07	1995	Western Committee on Crop Pests 1995	AGRICULTURE	0	This is the exact same origin, and again, no mention of the value can be found in the original document. Interestingly, Dosdall et al. cite two references for this species, both taking different citations paths to lead to the same origin, with no actual values in it.	conference proceeding	unknown
Plutella xylostella	USD	Global	Global		1	1		1		1	1	4485000000	105.292	1.03111	4485000000	4485000000	4.62452e+09	2012	Zalucki et al. 2012	AGRICULTURE	1	The control costs by 1. spatially modelling the abundance of P. xylostella with a CLIMEX model; 2. estimating the number of required insecticide applications according to different management strategies; 3. estimating the cost with the product (area of production) * (number of insecticide applications) * (cost per spray of pesticide), for each crop. The values indicated here represent a lower and…	international peer-reviewed journal	extrapolation
Plutella xylostella	CAD	Canada	North America	1	1		1			1.23071	1.29127	6.56667e+06	54.2331	2.00186	5.33568e+06	5.08542e+06	1.06813e+07	1988	Madder and Stemeroff 1988	AGRICULTURE	1	Estimation of the net benefit from control treatments.	national journal	estimate
Plutella xylostella	CAD	Canada	North America	1	1		1			1.23071	1.29127	789000	54.2331	2.00186	641094	611025	1.28338e+06	1988	Madder and Stemeroff 1988	AGRICULTURE	1	Estimation of the net benefit from control treatments.	national journal	estimate
Rastrococcus invadens	USD	Benin	Africa		1	1		1		1	1	261429	76.3911	1.4212	261429	261429	371542	1999	Bokonon-Ganta et al. 2002	AGRICULTURE	1	Costs of biological control vs. estimated benefits. For a period of 20 years, benefit-cost ratio = 145:1	international peer-reviewed journal	extrapolation
Rhopalosiphum padi	NZD	New Zealand	Oceania		0		1			1.88961	1.478	3700000	76.3911	1.4212	1.95807e+06	2.50338e+06	2.78281e+06	1999	Bicknell & Greer 1999	AGRICULTURE	0	Original reference not found. Estimation of the annual loss due to this aphid and an associated virus.	grey literature	estimate
Scirtothrips perseae	USD	USA	North America		1		1	1		1	1	6480000	82.4905	1.31611	6480000	6480000	8.52842e+06	2002	Hoddle et al. 2003	AGRICULTURE	1	Estimations for the impact of S. perseae on California avocado production. The short run is the period during which the industry adapts to managing a new pest; the long run is the time period after which the industry has fully adapted to the effects of the new pest.	international peer-reviewed journal	estimate
Selenaspidus articulatus	USD	Brazil	South America		0		1			1	1	118000000	106.834	1.01622	118000000	118000000	1.19914e+08	2013	Oliveira et al. 2013	AGRICULTURE	0	Estimation of loss due to reduced yield	international peer-reviewed journal	estimate
Sirex noctilio	USD	Brazil	South America		0		1			1	1	6500000	81.2026	1.33699	6500000	6500000	8.69043e+06	2001	Iede and Penteado 2001	FORESTRY	0	Estimation of wood production losses. Book not found	book	estimate
Sirex noctilio	USD	Canada	North America		1	1		1		1	1	170000000	98.3864	1.10347	170000000	170000000	1.87591e+08	2009	Yemshanov et al. 2009	FORESTRY	1	Estimations of losses to timber production	national journal	extrapolation
Sitodiplosis mosellana	CAD	Canada	North America		1		1	1		1.36548	1.29127	70000000	49.3452	2.20015	5.12639e+07	5.42101e+07	1.12788e+08	1985	Olfert et al. 1985	AGRICULTURE	1	Yield loss estimations in Saskatchewan, Canada.	national journal	estimate
Solenopsis invicta	USD	USA	North America		0		1			1	1	6000000000	92.4497	1.17434	6000000000	6000000000	7.04601e+09	2006	Drees and Lard 2006	AGRICULTURE	0	Drees and Lard cite "recent surveys conducted by Agricultural Economists at Texas A&M University" to provide an estimation of $6 billion. (http://iussi.confex.com/iussi/2006/techprogram/P1510.HTM)	conference proceeding	estimate
Solenopsis invicta	USD	USA-CA	North America		1	1		1		1	1	688000000	82.4905	1.31611	688000000	688000000	9.05487e+08	2002	Jetter et al. 2002	AGRICULTURE	1	Predictive estimations of damage costs, if ants were to spread in California, for agriculture (different types of crops) and households, with specific assumptions and calculations for each type category of cost estimation. Their estimations include a low-impact level (lower cost boundary) and high-impact level (high cost boundary).	national journal	extrapolation
Solenopsis invicta	AUD	Australia	Oceania		1		1	1		1.19507	1.50755	25000000	95.087	1.14176	2.09192e+07	1.65832e+07	2.38848e+07	2007	Queensland Government: Department of Primary Industries and Fisheries 2007	AGRICULTURE	1	Costs of the national eradication program in Australia	web page	report
Solenopsis invicta	NZD	New Zealand	Oceania		1		1	1		1.36068	1.57495	1.28571e+06	95.087	1.14176	944909	816351	1.07886e+06	2007	Sarty 2007	AGRICULTURE	1	Costs of the national eradication program in New Zealand	personnal communication	report
Solenopsis invicta	USD	USA-HI	North America		1	1		1		1	1	211264468	92.4497	1.17434	211264468	211264468	2.48095e+08	2006	Gutrich et al. 2007	AGRICULTURE	1	Projected costs for Hawaii if RIFA was to spread, using a population model, and specific calculations and assumptions for different sectors (household, agriculture, infrastructure, recreation, tourism & business) and expenditures for control.	international peer-reviewed journal	extrapolation
Stenodiplosis sorghicola	USD	Brazil	South America		0	1				1	1	12500000	106.834	1.01622	12500000	12500000	1.27028e+07	2013	Oliveira et al. 2013	AGRICULTURE	0	Estimation based on losses to grain sorghum production reported in 1961 and 1990 in USA and Africa	international peer-reviewed journal	extrapolation
Stomoxys calcitrans	CAD	Canada	North America		1	1		1		1.56932	1.28702	2550000000	82.4905	1.31611	1.62491e+09	1.98132e+09	2.13857e+09	2002	Colautti et al. 2006	AGRICULTURE	1	Extrapolations from small-scale, short-term studies to estimate country-wide annual impacts. They applied conservative assumptions to offset this upscaling bias (e.g. no indirect and non-market costs estimated). Stomoxys calcitrans reduces the yields of two ressources (cattle and milk) which were summed up here to provide the total cost. However, there are probably overlaps between S. calcitrans …	international peer-reviewed journal	extrapolation
Teia anartoides	USD	New Zealand	Oceania		0	1				1	1	4806500	82.4905	1.31611	4806500	4806500	6.32591e+06	2002	Controller and Auditor-General of New Zealand 2002	FORESTRY	0	Predictive estimation for 2002-2022 if the species is not managed or eradicated. Damage costs to native species not estimated. Assumed to be in NZ $.	grey literature	extrapolation
Tetropium fuscum	CAD	Canada	North America		1	1		1		1.56932	1.28702	5334710500	82.4905	1.31611	3.39938e+09	4.145e+09	4.47398e+09	2002	Colautti et al. 2006	FORESTRY	1	Extrapolations from small-scale, short-term studies to estimate country-wide annual impacts. They applied conservative assumptions to offset this upscaling bias (e.g. no indirect and non-market costs estimated). This estimation for T. fuscum sums the costs for annual timber sales (spruce), annual domestic exports and spruce pulp.	international peer-reviewed journal	extrapolation
Thaumetopoea processionea	EUR	Europe	Europe		1	1		1		0.682675	0.785541	360000	98.7375	1.09955	527338	458283	579835	2008	Kettunen et al. 2008	MIXED	1	Extrapolated to Europe on the basis of expenses for year 2008 for the Royal Botanic Garden Kew. They averaged the range of values and applied an inflation factor.	grey literature	extrapolation
Thaumetopoea pityocampa	NZD	New Zealand	Oceania		1	1		1		1.21941	1.56668	5.28917e+07	106.834	1.01622	4.33749e+07	3.37603e+07	4.40785e+07	2013	Kriticos et al. 2013	FORESTRY	1	Estimations based on simulations from species niche modelling, dispersal modelling, host impact and economic modelling.	international peer-reviewed journal	extrapolation
Tuta absoluta	USD	Brazil	South America		0		1			1	1	463000	66.2484	1.63879	463000	463000	758758	1993	Silva 1993	AGRICULTURE	0	Original ref. not found	national journal	estimate
Vespula spp.	NZD	New Zealand	Oceania		1		1	1		1.20544	1.5617	1.3004e+08	108.567	1	1.07877e+08	8.32681e+07	1.07877e+08	2015	MacIntyre & Hellstrom 2015	AGRICULTURE	1	Detailed analysis of costs of wasps in NZ (goods & services, health & ecosystem services). Includes NZ8.8M apiculture costs (Table 1), $NZ57.8M foregone honeydew value (Table 2), NZ$0.7 arable gains (Table 3), NZ62M arable gains (Table 4), $NZ0.74M horticulture gains (Table 5)	grey literature	estimate
Vespula spp.	NZD	New Zealand	Oceania		1		1	1		1.20544	1.5617	100000	108.567	1	82957.1	64032.7	82957.1	2015	MacIntyre & Hellstrom 2015	AGRICULTURE	1	Detailed analysis of costs of wasps in NZ (goods & services, health & ecosystem services). Includes wasp injury to pets & livestock	grey literature	estimate
Vespula spp.	NZD	New Zealand	Oceania		1		1	1		1.20544	1.5617	140000	108.567	1	116140	89645.7	116140	2015	MacIntyre & Hellstrom 2015	FORESTRY	1	Detailed analysis of costs of wasps in NZ (goods & services, health & ecosystem services). Includes costs to forestry sector	grey literature	estimate
Zaprionus indianus	USD	Brazil	South America		0		1			1	1	767000	106.834	1.01622	767000	767000	779442	2013	Oliveira et al. 2013	AGRICULTURE	0	Estimations of losses due to fruit loss production. No details on the calculation are given.	international peer-reviewed journal	estimate

## Sheet: detailed notes
Species/group	Order	Common name	Estimated annual costs	Estimated cost for specified period	Estimated annual benefits of control / avoided costs	Estimated benefits of control / avoided costs for specified period	Year of estimation	Coverage	Original reference	Citing references IMPORTANT NOTE Some costs may be indirectly included in other others in the form of 'aggregated costs' (e.g. sums of costs). Here, citations are only included if the reference was provided; hence a significant amount of citations may be omitted.	Details	Inclusion of non-market impacts	Type of reference	Reliability (= estimation can be understood, calculation is detailed, sources can be checked)	Type of value
Adelges piceae	Hemiptera	Balsam wooly adelgid	CA $ 1 006 888 000 - 2 617 909 000				2002	Canada	Colautti et al. 2006		Extrapolations from small-scale, short-term studies to estimate country-wide annual impacts. They applied conservative assumptions to offset this upscaling bias (e.g. no indirect and non-market costs estimated). This estimation for A. piceae sums the costs for annual timber sales (fir), annual domestic exports (pine and fir), christmas trees (annual wholesale, annual exports).	No	International peer-reviewed journal	Good	Extrapolation
Adelges tsugae	Hemiptera	Hemlock wooly adelgid	US $ 215 400 000* *Summed cost of the five categories, but some costs may have been double counted.				2011	Continental USA	Aukema et al. 2011		Five cost categories: (1) federal governement expenditures, (2) local government expenditures, (3) household expenditures, (4) residential property value loss, (5) timber value losses. Lower-bound cost estimate (does not include non-market costs).	No	International peer-reviewed journal	Good	Estimation
Adelges tsugae	Hemiptera	Hemlock wooly adelgid	$ 100 000 000				2008	North Carolina	Holmes et al. 2009		Estimation of a lower bound of non-market value: average willingness to pay of households (obtained from Moore (2008), for the Great Smoky Mountain National Park and neighboring U.S. Forest Service lands) extrapolated to whole North Carolina by summing up to the number of NC households.	Yes	International peer-reviewed journal	Good	Estimation
Aedes albopictus	Diptera	Tiger mosquito	EUR 1 340 000				?	Europe	Unknown: the reference is replaced by references on the asian longhorned beetle in Kettunen et al. 2008	Kettunen et al. 2008	?	?	?	None	Unknown
Agrilus plannipenis	Coleoptera	Emerald Ash Borer	US $1 678 000 000 *Summed cost of the five categories, but some costs may have been double-counted.				2011	Continental USA	Aukema et al. 2011	Strutt et al. 2013	Five cost categories: (1) federal governement expenditures, (2) local government expenditures, (3) household expenditures, (4) residential property value loss, (5) timber value losses. Lower-bound cost estimate (does not include non-market costs).	No	International peer-reviewed journal	Good	Estimation
Agrilus plannipenis	Coleoptera	Emerald Ash Borer		US $ 10 700 000 000 (+- 690 000 000) for 2009-2019			2010	USA	Kovacs et al. 2010	Strutt et al. 2013	Estimation of the mean discounted cost of treating, removing and replacing ash trees on developed land in communities, based on a predicted infestation of the EAB.	No	International peer-reviewed journal	Good	Estimation
Agrilus plannipenis	Coleoptera	Emerald Ash Borer		US $ 12 462 000 000 for 2010-2020			2010	USA	Kovacs et al. 2011		Estimations using the same methodology of Kovacs et al. 2010, with the addition of satellite populations recently discovered.	No	International peer-reviewed journal	Good	Estimation
Agrilus plannipenis	Coleoptera	Emerald Ash Borer		CA $ 14 000 000 - 19 000 000 for 2003-2004			2004	Canada	Ken Marchant Personnal Communication	Colauti et al. 2006, Colauti et al. 2006 in Olson 2006	One time event, no details about estimation	No	Personnal communication	Poor	Report
Anoplophora chinensis	Coleoptera	Citrus longhorned beetle	€ 300 000 / year				2005	Italy / Europe	Maspero et al. 2005	Kettunen et al. 2008	The original reference is a web page, no longer active. A copy from 2006 has been downloaded from archive.org. It has no estimation of cost value at all. A personnal communication is also stated, so the estimated 300 000 EUR / year is assumed to come solely from the personnal communication.	?	Personnal communication	None	Extrapolation
Anoplophora chinensis	Coleoptera	Citrus longhorned beetle		EUR 1 500 000 for 2000-2008			2010	Italy	Haack et al. 2010		Costs of eradication programs from year of discovery to 2008, supplied by federal agencies	No	International peer-reviewed journal	Good	Report
Anoplophora chinensis	Coleoptera	Citrus longhorned beetle		EUR 1 250 000 for 2007-2008			2010	Netherlands	Haack et al. 2010		Costs of eradication programs from year of discovery to 2008, supplied by federal agencies	No	International peer-reviewed journal	Good	Report
Anoplophora chinensis	Coleoptera	Citrus longhorned beetle		US $ 2 200 000 for 2002-2007			2010	USA	Haack et al. 2010	Liebhold et al. 2012	Costs of eradication programs from year of discovery to 2008, supplied by federal agencies	No	International peer-reviewed journal	Good	Report
Anoplophora chinensis	Coleoptera	Citrus longhorned beetle	EUR 530 000				2006	Italy	van der Gaag 2007	Vilà et al. 2010	Expenditures in 2005 & 2006 for the control of A. chinensis in Italy.	No	Grey literature	Poor	Report
Anoplophora glabripennis	Coleoptera	Asian longhorned beetle	US $ [12 400 000 - 111 500 000] depending on the real spread rate.	US $ 669 000 000 for a period of 6 to 54 years depending on spread rates.			1997	Continental USA	Nowak et al. 2001		A lot of uncertainties because of the lack of data. The estimate is an upper bound if the insect infests all the USA. Spread rates range from the natural spread rate (300m/yr) to human-assisted spread rate (3km/yr)	No	International peer-reviewed journal	Good	Extrapolation
Anoplophora glabripennis	Coleoptera	Asian longhorned beetle	CA $ 292 780 000 - 761 228 000				2002	Canada	Colautti et al. 2006		Extrapolations from small-scale, short-term studies to estimate country-wide annual impacts. They applied conservative assumptions to offset this upscaling bias (e.g. no indirect and non-market costs estimated). This estimation for A. glabripennis sums the costs for annual timber sales (maple), annual domestic exports, and mape syrup and sugar products.	No	International peer-reviewed journal	Good	Extrapolation
Anoplophora glabripennis	Coleoptera	Asian longhorned beetle		Max. total estimate if the entire USA are invaded: $669 000 000 000 Estimated impacts per city if all trees are infested $ 72 000 000 to 2 300 000 000 Estimated impacts per city after 5 years : $ 4 500 000 - 1 991 000 000			1997	Cities of USA	Nowak et al. 2001	Kettunen et al. 2008	This estimation is based only on the compensatory value of urban trees. The max total estimate is based on a total infestation by A. glabripennis, resulting in a loss of 30.3% of urban trees (1.2 billion trees). The estimations per city are based on a projected tree mortality for the measured preferred host classes in the studied cities, at two different assumed spread rates (300m/y and 3km/y). N…	No	International peer-reviewed journal	Good	Extrapolation
Anoplophora glabripennis	Coleoptera	Asian longhorned beetle	EUR 1 100 000				2001	Cities of USA	Kettunen et al. 2008 cite an estimate of € 1 100 000 / year using Nowak et al. 2001. No information about how they obtained this estimate from Nowak et al. 2001 is provided.		This estimation is based only on the compensatory value of urban trees. The max total estimate is based on a total infestation by A. glabripennis, resulting in a loss of 30.3% of urban trees (1.2 billion trees). The estimations per city are based on a projected tree mortality for the measured preferred host classes in the studied cities, at two different assumed spread rates (300m/y and 3km/y). N…	No	International peer-reviewed journal	Poor	Extrapolation
Anoplophora glabripennis	Coleoptera	Asian longhorned beetle		UK £ 1 316 415 948			2010	United Kingdom	Williams et al. 2010 (page 173)		Estimated eradication cost if the species becomes established in the UK, assuming 25% of the hardwood forests infested, excluding other habitats (e.g., parks, gardens...).	No	Grey literature	Good	Extrapolation
Anoplophora glabripennis	Coleoptera	Asian longhorned beetle	UK £ 434 690 000				2010	United Kingdom	Williams et al. 2010 (page 173)		Estimation of the cost to the UK hardwood production, based on the US estimation of $ 138 billion (Meyer 1998) and the estimation that the UK hardwood production is equal to 0.43% of the annual US production.	No	Grey literature	Good	Estimation
Anoplophora glabripennis	Coleoptera	Asian longhorned beetle		EUR 464 000 for 2001-2008			2008	Austria	Haack et al. 2010		Costs of eradication programs from year of discovery to 2008, supplied by federal agencies	No	International peer-reviewed journal	Good	Report
Anoplophora glabripennis	Coleoptera	Asian longhorned beetle		EUR 55 000 for 2003-2008			2008	France	Haack et al. 2010		Costs of eradication programs from year of discovery to 2008, supplied by federal agencies	No	International peer-reviewed journal	Good	Report
Anoplophora glabripennis	Coleoptera	Asian longhorned beetle		EUR 65 000 for 2004-2008			2008	Germany	Haack et al. 2010		Costs of eradication programs from year of discovery to 2008, supplied by federal agencies	No	International peer-reviewed journal	Good	Report
Anoplophora glabripennis	Coleoptera	Asian longhorned beetle		CAN $ 23 500 for 2003-2008			2008	Canada	Haack et al. 2010		Costs of eradication programs from year of discovery to 2008, supplied by federal agencies	No	International peer-reviewed journal	Good	Report
Anoplophora glabripennis	Coleoptera	Asian longhorned beetle		US $ 373 430 000 for 1998-2008			2008	USA	Haack et al. 2010		Costs of eradication programs from year of discovery to 2008, supplied by federal agencies. Includes state expenditures plus federal expenditures by 3 USDA agencies	No	International peer-reviewed journal	Good	Report
Anthonomus grandis	Coleoptera		US $ 51 000 000 - 74 000 000				2013	Brazil	Oliveira et al. 2013		Estimation based on losses to cotton production and insecticides use. No detail is given on the estimation.	No	International peer-reviewed journal	Poor	Estimation
Batrocera sp. (dorsalis, cucurbitae)	Diptera	Oriental fruit fly & Melon fruit fly		> US $ 250 000 000 from their introduction to 1986 & 1993 (eradication dates)			1984	Japan	Kiritani 1984	Armstrong & Ball 2005 (but wrong reference cited: Kiritani 1998) Hong et al. 2012	Eradication costs only? In Japanese, translation not meaningful	No	National journal	None	Unknown
Bemisia argentifolii	Diptera			> US $ 500 000 000 for 1991			1993	Southern USA	Perring et al. 1993		Damage costs estimated from reports and personnal communications	No	International peer-reviewed journal	Poor	Estimation
Bemisia tabaci	Diptera		US $ 714 000 000	US $ 5 000 000 000 from 1995 to 2001			2001	Brazil	Oliveira et al. 2001	Oliveira et al. 2013	Estimations of accumulated losses for crops in Brazil, for 1995-2001. No source or method is given for this estimation	?	International peer-reviewed journal	None	Estimation
Bemisia tabaci	Diptera			US $ 200 000 000 for 1991 US $ 500 000 000 for 1992			1999	Arizona, California, Texas & Florida, USA	Birdsall, personnal communication	Oliveira et al. 2001 Ellsworth et al. 1999 (same values, but no reference given)	Personnal communication of estimated losses	No	Personnal communication	Poor	Estimation
Bemisia tabaci	Diptera		US $ 100 000 000				1999	California, USA	Birdsall, personnal communication	Oliveira et al. 2001 Ellsworth et al. 1999 (same values, but no reference given)	Personnal communication of estimated losses	No	Personnal communication	Poor	Estimation
Bemisia tabaci	Diptera			US $ 153 900 000 for 1994-1998			2001	Arizona, California & Texas, USA	Ellsworth et al., 1999	Oliveira et al. 2001	Costs of yield protection & stickiness prevention	No	National journal	Good	Estimation
Bemisia tabaci	Diptera			US $ 33 000 000 for 1991-1992			2001	Mexico	Oliveira et al. 2001 (no source given)		Losses to melon and watermelon, sesame and cotton crops. No source given for this estimation.	?	?	None	Estimation
Cameraria ohridella	Lepidoptera	Chestnut leaf-miner moth		€ 19 200 000 [10 020 000 - 33 800 000]			2001	Germany	Reinhardt et al. 2003	Born et al. 2005, Olson 2006, Vila & Basnou 2008, Vila & Basnou 2008 in Kettunen et al. 2008	Control measures + fertilisation costs of afflicted trees. A lot of uncertainties. Partly based on personnal communications.	No	Grey literature	Good	Estimation
Cameraria ohridella	Lepidoptera	Chestnut leaf-miner moth		€ 24 760 000			2001	Europe	Kettunen et al. 2008		Kettunen et al. (2008) obtained their single value by averaging the initial range of values from Reinhardt et al. (2003) and applying an inflation factor.	No	Grey literature	Poor	Extrapolation
Cephus cinctus	Hymenoptera	Wheat Stem Sawfly	CA $ 45 000 000				2002	Canada	Dosdall et al. 2011		Dosdall et al. (2011) cite Beres et al. (2007) for $ 45 million estimation. In Beres et al. (2007) they estimated the losses in $ per hectare. Dosdall et al. (2011) do not indicate at all how they extrapolated the value from Beres et al. (2007). They probably used the values found in discussion, stating that 'potentially > 4 million ha of wheat that suffer >10% damage', and also that losses may b…	No	International peer-reviewed journal	Poor	Extrapolation
Ceratitis capitata	Diptera	Mouche à fruit	US $ 242 000 000				2013	Brazil	Oliveira et al. 2013		Estimation of loss due to reduced yield	No	International peer-reviewed journal	Poor	Estimation
Ceutorhynchus obstrictus	Coleoptera	Seedpod weevil		CA $ 240 000 - 624 000 000			2002	Canada	Colautti et al. 2006		Extrapolations from small-scale, short-term studies to estimate country-wide annual impacts. They applied conservative assumptions to offset this upscaling bias (e.g. no indirect and non-market costs estimated). The original estimation for Ceutorhynchus obstrictus is based on a personnal communication.	No	International peer-reviewed journal	Good	Extrapolation
Chilo partellus	Lepidoptera			US $ 4 400 000		US $ 183 400 000 for 1994-2014	2004	Kenya	Kipkoech et al. 2006		Estimated cost of the biological control research program vs. benefits of the control program. The benefit-cost ratio is of 19:1, on the basis of 2004 prices.	No	International peer-reviewed journal	Good	Estimation
Conotrachelus denieri	Coleoptera		US $ 19 000	US $ 300 000 for 1986-2001			2001	Mato Grosso do Sul and Parana states, Brazil	Avila and Degrande 2001	Oliveira et al. 2013	Book not found	?	Book	None	Unknown
Coptotermes formosanus	Isoptera		US $ 1 000 000 000 for all USA termites (Su 1991) US $ 1 500 000 000, of which C. formosanus is responsible for 80% (Su 1994)				1991	USA	Su 1991	Su 1994 Su 1994 in Su 2002	Monetary expenditure associated with termite damage and control in the USA; no reference or calculation method given.	?	Grey literature	None	Estimation
Coptotermes formosanus	Isoptera		US $ 11 000 000 000 (USA) US $ 22 000 000 000 (Global)				2000	USA, Global	Su 2002		Estimation of the total annual cost based on : (1) an non sourced estimate of US$ 2.2 billion of control costs and (2) a personnal communication of the repair vs. control costs for New Orlean of 4:1 leading to a calculation of 2.2 + 4 * 2.2 = US $ 11 billion annually for the USA. The global estimation is estimated with the statement "the termite control market in the United States is generally co…	No	International peer-reviewed journal	Poor	Extrapolation
Coptotermes formosanus	Isoptera		US $ 1 000 000 000					USA	US Department of Agriculture, undated	Corn et al. 1999 , Corn et al. 1999 in Pimentel et al. 2005	Pimentel cite the report Corn et al. 1999 which in turn cite (reference 49) a faq web page of the US department of agriculture.	?	Web page	None	Unknown
Cupressus cupressivora	Hemiptera	Cypress aphid	UK £ 9 100 000 (≈ US $ 14 600 000) from 1990	UK £ 27 500 000 (≈ US $ 44 000 000) from their introduction to 1990			1991	Southern and eastern Africa	Murphy 1996 in Cock 2003	Cock 2003	Estimates of losses on cypress trees only. Original reference not found: Murphy, S.T. 1996. Status and impact of invasive conifer aphid pests in Africa. In K.S.S. Nair, J.K. Sharma & R.V. Varma, eds. Impact of diseases and insect pests in tropical forests. Proceedings of the IUFRO Symposium 23-26 November 1993, Peechi, India, pp. 289-297. Kerala, India, Kerala Forest Research Institute and Forest…	No	Conference proceeding	None	Estimation
Cydia pomonella	Lepidoptera	Coddling moth	US $ 3 800 000				2001	Rio Grande do Sul and Santa Catarina, Brazil	Kovaleski et al. 2001	Oliveira et al. 2013	Book not found	?	Book	None	Unknown
Dactylopius opuntiae	Hemiptera	Prickly pear cochineal	US $ 25 000 000	US $ 225 000 000 for 2001-2009			2009	Brazil	Lopes et al. 2009	Oliveira et al. 2013	Estimation of the losses due to palm plantations destruction. No detail of the calculation is provided.	?	National journal	None	Estimation
Delia spp.	Diptera		$ 100 000 000				1995	Canada, central Alberta	P. Thomas, personnal communication in Soroka et al. 2004	Soroka et al. 2004 , Soroka et al. 2004 in Dosdall et al. 2011		?	Personnal communication	Poor	Estimation
Dendroctonus mictans	Coleoptera	Great spruce bark beetle	UK £ 162 840				2010	United Kingdom	Williams et al. 2010		Estimation of biological control and yield loss	No	Grey literature	Good	Estimation
Diabrotica virgifera	Coleoptera	Chrysomèle des racines du maïs / Western corn rootworm	EUR 500 000 000				2006	Europe	Factsheet DAISIE	Kettunen et al. 2008	The source of the 500 million estimation for the factsheet DAISIE is unknown.	?	Unknown	None	Estimation
Diabrotica virgifera	Coleoptera	Chrysomèle des racines du maïs / Western corn rootworm	EUR 147 037 719				2005	Central Europe	Baufeld and Enzian 2005		Based on an average potential yield loss of 10%. According to the authors, this is a conservative estimate, because the damage can in some cases exceed 30%.	No	Book	Good	Estimation
Diuraphis noxia	Hemiptera	Russian wheat aphid		US $ 893 100 000 for 1987 to 1993			1998	Western USA	Morrison and Peairs 1998	Mohamed et al. 2000	Book not found	?	Book	None	Unknown
Elatobium abietinum	Hemiptera	Green spruce aphid	UK £ 3 569 324				2010	United Kingdom	Williams et al. 2010		Yield loss estimate for the forestry industry.	No	Grey literature	Good	Estimation
Ephestia kuehniella	Lepidoptera	Flour moth	€ 4 784 000 [4 600 000 - 12 280 000]				2001	Germany	Reinhardt et al. 2003	Born et al. 2005, Olson 2006	Direct and indirect costs assumed to be equivalent to lesser grain borer (Rhyzopertha dominica). Estimates partly come from personal communication of control entreprises. A lot of uncertainties. Lower-bound estimate (lacking many cost data such as private houshold expenditures).	?	Grey literature	Good	Extrapolation
Ephestia kuehniella	Lepidoptera	Flour moth	EUR 5 980 000				2008	Europe	Kettunen et al. 2008		Kettunen et al. (2008) obtained their single value by averaging the initial range of values from Reinhardt et al. (2003) and applying an inflation factor.	No	Grey literature	Poor	Extrapolation
Epiphyas postvittana	Lepidoptera	Light brown apple moth	US $ 117 751 000 [86 103 000 - 150 400 000]				2009	USA	Fowler et al. 2007	Liebhold et al. 2012 (cited only the costs without quarantine and research cost, i.e. US $ 105 000 000) Suckling & Brockerhoff 2010 (same remarks)	Total annual crop costs if LBAM were introduced in at-risk areas, including quarantine and research costs.	No	Grey literature	Good	Extrapolation
Grapholita molesta	Lepidoptera	Tordeuse orientale du pêcher / oriental fruit moth	$ 3 700 000 - 6 200 000				2013	Brazil	Oliveira et al. 2013		Estimation of losses to based on losses to fruit production reported in 2001	No	International peer-reviewed journal	Poor	Estimation
Haematobia irritans	Diptera	Horn Fly		CA $ 2 040 000 000 - 5 304 000 000 Extrapolated from one-time events			2002	Canada	Colautti et al. 2006	Dosdall et al. 2011	Extrapolations from small-scale, short-term studies to estimate country-wide annual impacts. They applied conservative assumptions to offset this upscaling bias (e.g. no indirect and non-market costs estimated). Haematobia irritans reduces the yields of two ressources (cattle and milk) which were summed up here to provide the total cost. However, there are probably overlaps between S. calcitrans …	No	International peer-reviewed journal	Good	Extrapolation
Helicoverpa armigera	Lepidoptera	Noctuelle de la tomate / Cotton bollworm / African bollworm	US $ 317 000 000,00				1992	Worldwide	International Crops Research Institute for the Semi-Arid Tropics, 1992, The Medium Term Plan	Shanower et al. 1999, Abate et al. 2000	ICRISAT contacted, no answer	?	Grey literature	None	Estimation
Hypothenemus hampei	Coleoptera	Coffee berry borer	US $ 215 000 000 - 358 000 000				2013	Brazil	Oliveira et al. 2013		Estimate of loss to coffee production, due to lost berries and lowered bean weight, uncertain because not well documented.	No	International peer-reviewed journal	Poor	Estimation
Leptinotarsa decemlineata	Coleoptera	Doryphore / Colorado potato beetle			EUR 30 000 - 7 621 000 under a pre-emptive control scenario EUR 0 - 8 137 000 under a reactive control scenario		2004	Finland	Heikkila and Peltola 2004		Estimations of costs of different control programs (pre-emptive vs. reactive) under different scenarios of invasion.	No	International peer-reviewed journal	Good	Extrapolation
Lymantria dispar	Lepidoptera	Bombyx disparate / Gypsy moth	US $ 253 600 000* *Summed cost of the five categories, but some costs may have been double counted.				2011	Continental USA	Aukema et al. 2011		Five cost categories: (1) federal governement expenditures, (2) local government expenditures, (3) household expenditures, (4) residential property value loss, (5) timber value losses. Lower-bound cost estimate (does not include non-market costs).	No	International peer-reviewed journal	Good	Estimation
Lymantria dispar	Lepidoptera	Bombyx disparate / Gypsy moth		US $ 35 000 000 000 - $ 58 000 000 000 for 1990-2004			1991	Continental USA	Unknown sources in OTA 1993	Cock 2003, Armstrong & Ball 2005	Predictive estimation, original source cannot be obtained	?	Grey literature	None	Estimation
Lymantria dispar	Lepidoptera	Bombyx disparate / Gypsy moth	CA $ 1 921 128 000 - 4 994 933 000				2002	Canada	Colautti et al. 2006		Extrapolations from small-scale, short-term studies to estimate country-wide annual impacts. They applied conservative assumptions to offset this upscaling bias (e.g. no indirect and non-market costs estimated). This estimation for L. Dispar sums the costs for annual timber sales (hardwoods) and annual domestic exports.	No	International peer-reviewed journal	Good	Extrapolation
Lymantria dispar	Lepidoptera	Bombyx disparate / Gypsy moth	US $ 150 000	US $ 3 600 000			2007	Utah (USA)	Logan et al. 2007		Estimation of the cost of annual detection and delimitation, and the cost of an inadequate monitoring program in Utah in the late 1980s and early 1990s. No source or reference is provided.	No	International peer-reviewed journal	Poor	Report
Lymantria dispar	Lepidoptera	Bombyx disparate / Gypsy moth				US $ 800 000 000 - 3 800 000 000 for a 25 year period	1996	USA	Leuschner et al. 1996	Sharov & Liebhold (1998)	Estimation of benefits for a 25 year period if the spread of Gypsy moth is slowed	Yes	National Journal	Good	Extrapolation
Lymantria dispar	Lepidoptera	Bombyx disparate / Gypsy moth		US $ 1 200 000 for 1890-1900 (conversion in 2010 US $: 28 000 000)			?	USA	Forbush and Fernald 1896; Popham and Hall 1958; Dahlsten and Garcia 1989	Tobin et al. 2012	Original books containing the economic estimations not found	?	Book	None	Report
Lymantria dispar	Lepidoptera	Bombyx disparate / Gypsy moth		US $ 7 700 000			2008	Pennsylvania (USA)	Tobin et al. 2012		Costs of a treatment program in Pennsylvania	No	International peer-reviewed journal	Poor	Report
Lymantria dispar	Lepidoptera	Bombyx disparate / Gypsy moth		US $ 2 298 000			2010	Oregon and Washington states (USA)	Tobin et al. 2012		Costs of monitoring traps	No	International peer-reviewed journal	Good	Report
Lymantria dispar	Lepidoptera	Bombyx disparate / Gypsy moth		US $ 9 767 000			1985/1991	Oregon (USA)	Tobin et al. 2012		Costs of eradication programs	No	International peer-reviewed journal	Good	Report
Lymantria dispar	Lepidoptera	Bombyx disparate / Gypsy moth				US $ 184 000 000 - 348 000 000 for 20 years	2007	USA	Sills 2007/2008	Tobin et al. 2012	Original reference turned out to be Sills 2008, not Sills 2007. Estimated benefits of a "Slow-the-Spread" program over 20 years for the Gypsy moth: direct cost savings and willingness-to-pay to avoid damage. Tobin et al. 2012 indicate a range of value from US$ million 184 to 348, but it is unclear in Sills (2008) if this is an actual range or if these values correspond to two different categories…	Yes	Grey literature	Good	Extrapolation
Lymantria dispar	Lepidoptera	Bombyx disparate / Gypsy moth	US $ 11 000 000 (Pimentel et al. 2005) US $ 10 600 000 (Campbell and Schlarbaum 1994)				1994	USA	Campbell and Schlarbaum 1994	Pimentel et al. 2005	Amount spent by the Forest Service in gypsy moth suppression and eradication efforts in 1993	No	Grey literature	Poor	Report
Maconellicoccus hirsutus	Hemiptera		US $ 3 500 000 (Kairo et al. 2000)	US $ 2 500 000 (Reddy et al. 2009) US $ 3 500 000 (EPPO 2005) US $ 5 000 000 (Gibbs et al. undated) US $ 3 600 000 (Kairo et al. 2000 : one-time losses)			1996	Grenada	Francois, B. 1996. Measuring the impact of mealybug infestation. Proceedings of the First Symposium on the Hibiscus Mealybug in the Caribbean, 24-27 June 1996, Grenada	Reddy et al. 2009 EPPO 2005 Gibbs et al. undated	No details, source is a conference proceeding that can not be found, values differ among citing papers	?	Conference proceeding	Poor	Estimation
Maconellicoccus hirsutus	Hemiptera		US $ 750 000 000 (Kairo et al. 2000)	US $ 5 100 000 (Reddy et al. 2009)			1999	Trinidad	Moffitt, L. J. 1999. Economic risk to United Status agriculture of pink hibiscus mealybug invasion. Report to the Animal and Plant Health Inspection Service, United States Department of Agriculture, Washington, DC	Reddy et al. 2009 Kairo et al. 2000 in Reddy et al. 2009	Report not found	?	Grey literature	Poor	Estimation
Maconellicoccus hirsutus	Hemiptera			US $ 18 300 000 for 1995-1998			1999	Grenada	Peters, T. (1999) The pink mealybug (Maconellicoccus hirsutus) in Grenada. Paper presented at the Evaluation Workshop on Biological Control of Hibiscus Mealybug, Maconellicoccus hirsutus in the Caribbean Sub Region, 11–12 March 1999, Trinidad and Tobago.	Kairo et al. 2000	Proceedings not found. Costs of losses and of the control program for 1995-1998	?	Conference proceeding	Poor	Estimation
Maconellicoccus hirsutus	Hemiptera			US $ 302 000 for 1995-1997			1999	St. Kitts	Francis, A. (1999) Report on biological control activities (pink hibiscus mealybug), St. Kitts. Paper presented at the Evaluation Workshop on Biological Control of Hibiscus Mealybug, Maconellicoccus hirsutus in the Caribbean Sub Region, 11–12 March 1999. Trinidad and Tobago	Kairo et al. 2000	Proceedings not found. Economic losses and control costs (US $ 280 000) and losses in export (US $ 22 000).	?	Conference proceeding	Poor	Estimation
Maconellicoccus hirsutus	Hemiptera			US $ 125 000 000			1996	Trinidad and Tobago	PMC (Programme Management Committee) (1996) Regional ActionProgrammefor the Control of PinkMealybug, Maconel- licoccus hirsutus (Green) in the Caribbean. Main report. Presented at the Meeting of the Programme Coordinating Committee, St. Kitts and Nevis, 26 February 1996, 57 pp.	Kairo et al. 2000	Proceedings not found. Potential losses to agriculture and forestry	?	Conference proceeding	Poor	Estimation
Maconellicoccus hirsutus	Hemiptera			US $ 5 100 000, up to 1997		US $ 41 000 000 for 1996-2024	1999	Trinidad	Socio-economic impact and evaluation of the HMB control programme. Paper presented at the Evaluation Workshop on Biological Control of Hibiscus Mealybug, Maconellicoccus hirsutus in the Caribbean Sub Region, 11–12 March 1999, Trinidad and Tobago.	Kairo et al. 2000	Proceedings not found. Estimations of control costs, versus estimated net benefit, for a socio-economic benefit/cost ratio of 8:1	?	Conference proceeding	Poor	Estimation
Maconellicoccus hirsutus	Hemiptera			US $ 67 000			1999	St Lucia	Anonymous (1999a) Summary of activities associated with Maconellicoccus hirsutus in St. Lucia. Paper presented at the Evaluation Workshop on Biological Control of Hibiscus Mealybug, Maconellicoccus hirsutus in the Caribbean Sub Region, 11–12 March 1999, Trinidad and Tobago	Kairo et al. 2000	Proceedings not found. No details known	?	Conference proceeding	None	Unknown
Maconellicoccus hirsutus	Hemiptera			US $ 3 400 000 for 1996-1998			1999	St. Vincent and the Grenadines	Anonymous (1999a) Summary of activities associated with Maconellicoccus hirsutus in St. Lucia. Paper presented at the Evaluation Workshop on Biological Control of Hibiscus Mealybug, Maconellicoccus hirsutus in the Caribbean Sub Region, 11–12 March 1999, Trinidad and Tobago	Kairo et al. 2000	Proceedings not found. No details known	?	Conference proceeding	None	Unknown
Metopolophium dirhodum	Hemiptera		NZ $ 8 600 000 - 12 000 000				1988	New Zealand	Grundy 1989	Teulon and Stufkens 2002	Average estimation of yield loss + costs of an associated virus + costs of chemical control in NZ.	No	Grey literature	Good	Estimation
Nasonovia ribis-nigri	Hemiptera		NZ $ 200 000				2002	New Zealand	Stufkens et al. 2002	Teulon and Stufkens 2002	Probably damage costs	No	National Journal	Poor	Estimation
Orgyia thyellina	Lepidoptera	White-spotted tussock moth		NZ $ 12 000 000 (≈ US $ 6 000 000) for 1996-1999			2001	New Zealand	Wittenberg and Cook 2001	Cock 2003	Costs of the eradication program	No	Book	Good	Report
Oryzaephilus surinamensis & Rhyzopertha dominica	Coleoptera	Sawtoothed grain beetle and lesser grain borer	€ 19 400 000 [11 200 000 - 35 300 000]				2001	Germany	Reinhardt et al. 2003	Born et al. 2005, Olson 2006	Direct costs (stock inventory only) + indirect costs (research, consultation and recalls of products) + control measures (stock inventory only). Non peer-reviewed. Few details about how the fractions of values were attributed to the considered species. Analysis partly based on personnal communication.	No	Grey literature	Good	Estimation
Oryzaephilus surinamensis & Rhyzopertha dominica	Coleoptera	Sawtoothed grain beetle and lesser grain borer	EUR 16 610 000				2008	Europe	Kettunen et al. 2008		Kettunen et al. (2008) obtained their single value by averaging the initial range of values from Reinhardt et al. (2003) and applying an inflation factor.	No	Grey literature	Poor	Extrapolation
Oryzophagus oryzae	Coleoptera		US $ 80 000 000				2013	Brazil	Oliveira et al. 2013		Estimation of losses to based on crop yield reduction reported in 2004	No	International peer-reviewed journal	Poor	Estimation
Ostrinia nubilalis	Lepidoptera	Pyrale du maïs / European Corn Borer	US $ 1 000 000 000				1996	USA	Mason et al. 1996	Lauer and Wedberg 1999	Mason et al. 1996 is a book, not available on internet. NCR-327: European Corn Borer Ecology and Management	?	Book	Poor	Estimation
Phenacoccus manihoti	Hemiptera	Cassava mealybug		46 900 000 for 1979 - 2013		US $ 7 971 000 000 - 51 689 000 000	2001	Africa	Zeddies et al. 2001		Estimations of the costs of the biological control program and associated benefits. Benefit-costs ratios of 170-430:1	No	International peer-reviewed journal	Good	Estimation
Phenacoccus solenopsis	Hemiptera			US $ 121 400 000 in 2007			2007	Punjab, India	Dutt 2007	Wang et al. 2010	Amount spent on pesticides to control the Phenacoccus solenopsis in 2007. The original reference Dutt 2007 is a web page no longer active. This webpage can be found on archive.org and no mention of the amount is provided in this article.	?	Web page	None	Report
Phenacoccus solenopsis	Hemiptera			US $ 400 000 - 500 000			2007	Punjab & Hayana, India	Nagrare et al. 2009	Wang et al. 2010	No reference given for the source of the 400 000 - 500 000 US$ estimates		International peer-reviewed journal	None	Report
Phyllotreta cruciferae & P. striolata	Coleoptera		CA $ 13 301 846 - 19 778 819				1988	Western Canadia agroecosystems	Madder and Stemeroff 1988	Dosdall et al. 2011	Insecticide costs and application costs only. Average estimates for years 1980-1985, for all the investigated areas of Canada (see tab Ref 13)	?	National journal	Good	Estimation
Phyllotreta cruciferae & P. striolata	Coleoptera		Cited cost (Dosdall et al. 2011) CA $ 300 000 000 Recalculated cost (from Madder and Stemeroff 1988 - see 'Ref 13' tab) CA $ 25,585,370.46 - $ 38,043,470.48				2011	Western Canadia agroecosystems	Dosdall et al. 2011		Insecticide costs and application costs only. The provided $300M (Dosdall et al. 2011) is absent from the original article (Madder and Stemeroff 1988). The calculated cost from the original paper, including inflation factor, is 10 times lower. Even the upper bound summed cost for 6 years is lower than the annual estimate provided by Dosdall et al. 2011	?	National journal	Poor	Unknown
Plutella xylostella	Lepidoptera	Diamondback moth		CA $ 40 000 000			1995	Canada	(Harris, 1995; Jones, 1995; Manaigre, 1995) all in Western Committee on Crop Pests 1995	Hopkinson and Soroka 2010 in Dosdall et al. 2011 Hopkinson and Soroka 2010	Harris, Jones & Manaigre 1995 are conference presentations. I have found the proceedings on the internet; there is no mention of this particular value in it.	?	Conference proceeding	None	Unknown
Plutella xylostella	Lepidoptera	Diamondback moth		CA $ 45 000 000 - 52 000 000			1995	Canada	Western Committee on Crop Pests 1995	Dosdall et al. 2004 in Dosdall et al. 2011	This is the exact same origin, and again, no mention of the value can be found in the original document. Interestingly, Dosdall et al. cite two references for this species, both taking different citations paths to lead to the same origin, with no actual values in it.	?	Conference proceeding	None	Unknown
Plutella xylostella	Lepidoptera	Diamondback moth	Management costs: US $ 1 270 000 000 - 2 300 000 000 Damage costs: US $ 2 700 000 000				2012	Global	Zalucki et al. 2012	Furlong et al. 2013	The control costs by 1. spatially modelling the abundance of P. xylostella with a CLIMEX model; 2. estimating the number of required insecticide applications according to different management strategies; 3. estimating the cost with the product (area of production) * (number of insecticide applications) * (cost per spray of pesticide), for each crop. The values indicated here represent a lower and…	No	International peer-reviewed journal	Good	Extrapolation
Plutella xylostella	Lepidoptera	Diamondback moth				CA $ 39 400 000 for 1980 - 1985	1988	Saskatchewan (Canada)	Madder and Stemeroff 1988		Estimation of the net benefit from control treatments.	No	National journal	Good	Estimation
Plutella xylostella	Lepidoptera	Diamondback moth				CA $ 789 000 for 1985	1988	Alberta (Canada)	Madder and Stemeroff 1988		Estimation of the net benefit from control treatments.	No	National journal	Good	Estimation
Plutella xylostella	Lepidoptera	Diamondback moth	US $ 1 000 000 000				1992	Global	Talekar (ed.) 1992	Talekar and Shelton (1993) , Talekar and Shelton (1993) in Saucke et al. 2000	A citation chain eventually pointing to conference proceedings. In fact, the estimation comes from the foreword of the proceedings, where the estimate of $1 billion is thrown without explanations or references: "The global importance of diamondback moth is reflected in estimates that its control could cost approximately US$1 b annually.".	?	Conference proceeding	None	Extrapolation
Rastrococcus invadens	Hemiptera	Mango mealybug		US $ 3 660 000 from introduction to 1999	US $ 10 000 000 from 1999	US $ 531 000 000 for a period of 20 years, with values equal to 1999	1999	Benin	Bokonon-Ganta et al. 2002		Costs of biological control vs. estimated benefits. For a period of 20 years, benefit-cost ratio = 145:1	No	International peer-reviewed journal	Good	Extrapolation
Rhopalosiphum padi	Hemiptera		NZ $ 3 700 000				1999	Canterbury (New Zealand)	Bicknell & Greer 1999	Teulon & Stufkens 2002	Original reference not found. Estimation of the annual loss due to this aphid and an associated virus.	?	Grey literature	Poor	Estimation
Scirtothrips perseae	Thysanoptera			US $ 8 510 000 (short run) US $ 4 450 000 (long run)			2002	USA	Hoddle et al. 2003	Olson 2006	Estimations for the impact of S. perseae on California avocado production. The short run is the period during which the industry adapts to managing a new pest; the long run is the time period after which the industry has fully adapted to the effects of the new pest.	No	International peer-reviewed journal	Good	Estimation
Selenaspidus articulatus	Hemiptera		US $ 118 000 000				2013	Sao Paulo State, Brazil	Oliveira et al. 2013		Estimation of loss due to reduced yield	No	International peer-reviewed journal	Poor	Estimation
Sirex noctilio	Hymenoptera		US $ 6 500 000				2001	Brazil	Iede and Penteado 2001	Oliveira et al. 2013	Estimation of wood production losses. Book not found	?	Book	Poor	Estimation
Sirex noctilio	Hymenoptera		US $ 86 000 000 - 254 000 000 after 20 years	US $ 700 000 000 - 2 100 000 000 for 28 years of outbreak			2009	Canada	Yemshanov et al. 2009		Estimations of losses to timber production	No	National journal	Good	Extrapolation
Sitodiplosis mosellana	Diptera	Wheat midge		CA $ 30 000 000 (Olfert et al. 1985) CA $ 40 000 000 - 100 000 000 (Dosdall et al. 2011)			1985	Canada	Olfert et al. 1985	Dosdall et al. 2011	Yield loss estimations in Saskatchewan, Canada.	No	National journal	Good	Estimation
Sitodiplosis mosellana	Diptera	Wheat midge		CA $ 30 000 000 (Olfert et al. 1985) CA $ 40 000 000 - 100 000 000 (Dosdall et al. 2011)			1985	Canada	Dosdall et al. 2011		Dosdall et al. (2011) convert the value from Olfert et al. 1985, but no detail is given on how this conversion was performed.	No	National journal	Poor	Unknown
Solenopsis invicta	Hymenoptera	Red Imported Fire Ant	US $ 6 000 000 000				2006	USA	Drees and Lard 2006	Gutrich et al. 2007	Drees and Lard cite "recent surveys conducted by Agricultural Economists at Texas A&M University" to provide an estimation of $6 billion. (http://iussi.confex.com/iussi/2006/techprogram/P1510.HTM)	?	Conference proceeding	Poor	Estimation
Solenopsis invicta	Hymenoptera	Red Imported Fire Ant	US $ 500 000 000				2005	Texas (USA)	Pimentel et al. 2005		Pimentel et al. cite an estimated damage to livestock, wildlife, and public health estimated to be $300 000 000/year in Texas, with no source. They add that $200 million is invested in control per year, citing two documents that cannot be found (Vinson 1992 and TAES 1998)	No	International peer-reviewed journal	Poor	Estimation
Solenopsis invicta	Hymenoptera	Red Imported Fire Ant	US $ 387 000 000 - 989 000 000	US $ 3 900 000 000 - 9 900 000 000 for 10 years if eradiction programs stopped			2002	California	Jetter et al. 2002	Gutrich et al. 2007	Predictive estimations of damage costs, if ants were to spread in California, for agriculture (different types of crops) and households, with specific assumptions and calculations for each type category of cost estimation. Their estimations include a low-impact level (lower cost boundary) and high-impact level (high cost boundary).	No	National journal	Good	Extrapolation
Solenopsis invicta	Hymenoptera	Red Imported Fire Ant		AU $ 175 000 000 for 2001-2007			2007	Australia	Queensland Government: Department of Primary Industries And Fisheries 2007	Gutrich et al. 2007	Costs of the national eradication program in Australia	No	Web page	Good	Report
Solenopsis invicta	Hymenoptera	Red Imported Fire Ant		NZ $ 9 000 000 for 2001-2007			2007	New Zealand	Sarty 2007	Gutrich et al. 2007	Costs of the national eradication program in New Zealand	No	Personnal communication	Good	Report
Solenopsis invicta	Hymenoptera	Red Imported Fire Ant	US $ 211 264 468				2006	Hawaii	Gutrich et al. 2007		Projected costs for Hawaii if RIFA was to spread, using a population model, and specific calculations and assumptions for different sectors (household, agriculture, infrastructure, recreation, tourism & business) and expenditures for control.	No	International peer-reviewed journal	Good	Extrapolation
Stenodiplosis sorghicola	Diptera		US $ 7 000 000 - 18 000 000				2013	Brazil	Oliveira et al. 2013		Estimation based on losses to grain sorghum production reported in 1961 and 1990 in USA and Africa	No	International peer-reviewed journal	Poor	Extrapolation
Stomoxys calcitrans	Diptera	Stable fly		CA $ 2 040 000 000 - 5 304 000 000 Extrapolated from one-time events			2002	Canada	Colautti et al. 2006	Dosdall et al. 2011	Extrapolations from small-scale, short-term studies to estimate country-wide annual impacts. They applied conservative assumptions to offset this upscaling bias (e.g. no indirect and non-market costs estimated). Stomoxys calcitrans reduces the yields of two ressources (cattle and milk) which were summed up here to provide the total cost. However, there are probably overlaps between S. calcitrans …	No	International peer-reviewed journal	Good	Extrapolation
Teia anartoides	Lepidoptera	Painted apple moth		NZ $ 58 000 000 - $ 356 000 000 (≈ US $ 26 930 000 - 165 330 000 (rate 2002)) for 2002-2022			2002	New Zealand	Controller and Auditor-General of New Zealand 2002	Armstrong & Ball 2005	Predictive estimation for 2002-2022 if the species is not managed or eradicated. Damage costs to native species not estimated. Assumed to be in NZ $.	No	Grey literature	Poor	Extrapolation
Tetropium fuscum	Coleoptera	Brown spruce longhorn beetle	CA $ 2 963 728 000 - 7 705 693 000				2002	Canada	Colautti et al. 2006		Extrapolations from small-scale, short-term studies to estimate country-wide annual impacts. They applied conservative assumptions to offset this upscaling bias (e.g. no indirect and non-market costs estimated). This estimation for T. fuscum sums the costs for annual timber sales (spruce), annual domestic exports and spruce pulp.	No	International peer-reviewed journal	Good	Extrapolation
Thaumetopoea processionea	Lepidoptera	Pine processary moth	EUR 360 000				2008	Europe	Kettunen et al. 2008		Extrapolated to Europe on the basis of expenses for year 2008 for the Royal Botanic Garden Kew. They averaged the range of values and applied an inflation factor.	No	Grey literature	Good	Extrapolation
Thaumetopoea pityocampa	Lepidoptera	Pine processary moth		For a 30 years period: NZ $ 1 550 000 000 - 2 560 000 000 under a no control scenario NZ $ 30 000 000 - 2 207 000 000 under scenarios where control is applied			2013	New Zealand	Kriticos et al. 2013		Estimations based on simulations from species niche modelling, dispersal modelling, host impact and economic modelling.	No	International peer-reviewed journal	Good	Extrapolation
Tuta absoluta	Lepidoptera		US $ 463 000	US $ 1 850 000 for 1989 - 1992			1993	Brazil	Silva 1993	Oliveira et al. 2013	Original ref. not found	?	National journal	Poor	Estimation
Zaprionus indianus	Diptera		US $ 767 000				2013	Sao Paulo State, Brazil	Oliveira et al. 2013		Estimations of losses due to fruit loss production. No details on the calculation are given.	No	International peer-reviewed journal	Poor	Estimation

## Sheet: refs
Citation	Authors	Year	Title	Journal	Book / proceeding / conference title	Volume	Pages	Publisher/Institution	Editors	URL
Abate et al. 2000	Abate, T van Huis, A Ampofo, J K O	2000	Pest management strategies in traditional agriculture: An African perspective	Annual Review of Entomology		45	631-659
Armstrong & Ball 2005	Armstrong, K F Ball, S L	2005	DNA barcodes for biosecurity: invasive species identification.	Philosophical transactions of the Royal Society of London. Series B, Biological sciences		360	1813-1823
Aukema et al. 2011	Aukema, J E Leung, B Kovacs, K Chivers, C Britton, K O Englin, J Frankel, S J Haight, R G Holmes, T P Liebhold, A M McCullough, D G Von Holle, B	2011	Economic Impacts of Non-Native Forest Insects in the Continental United States	Plos One		6	1-7
Beres et al. (2007)	Beres, B L Cárcamo, H A Byers, J R	2007	Effect of Wheat Stem Sawfly Damage on Yield and Quality of Selected Canadian Spring Wheat	Journal of Economic Entomology		1	79-87
Bokonon-Ganta et al. 2002	Bokonon-Ganta, A H de Groote, H Neuenschwander, P	2002	Socio-economic impact of biological control of mango mealybug in Benin	Agriculture Ecosystems & Environment		93	367-378
Born et al. 2005	Born, Wanda Rauschmayer, Felix Bräuer, Ingo	2005	Economic evaluation of biological invasions—a survey	Ecological Economics		55	321-336
Campbell & Schlarbaum 1994	Campbell, FT Schlarbaum, SE	1994	Fading Forests: North American Trees and the Threat of Exotic Pests				49	Natural Resources Defense Council
Cock 2003	Cock, Matthew J W	2003	Biosecurity and Forests: An Introduction with particular emphasis on forest pests				60	FAO, Rome, Italy
Colautti et al. 2006	Colautti, Robert I Bailey, Sarah a Overdijk, Colin D. a. Amundsen, Keri MacIsaac, Hugh J.	2006	Characterised and Projected Costs of Nonindigenous Species in Canada	Biological Invasions		8	45-49
Controller and Auditor-General of New Zealand 2002	Controller and Auditor-General of New Zealand	2002	Case Study 3 - Response to the Incursion of the Painted Apple Moth		Management of Biosecurity Risks - Case Studies		57-76
Corn et al. 1999	Corn, ML Buch, EH Rawson, J Fischer, E	1999	Harmful Non-Native Species: Issues for Congress					Congressional Research Service, Library of Congress, Washington, DC, USA
Dosdall et al. 2011	Dosdall, L M Carcamo, H Olfert, O Meers, S Hartley, S Gavloski, J	2011	Insect invasions of agroecosystems in the western Canadian prairies: case histories, patterns, and implications for ecosystem function	Biological Invasions		13	1135-1149
Dosdall et al. 2004	Dosdall, L M Mason, P G Olfert, O Kaminski, L Keddie, B A	2004	The origins of infestations of diamondback moth, Plutella xylostella ( L .), in canola in western Canada		The management of diamondback moth and other crucifer pests, Proceedings of the 4th International Workshop, Nov. 2001, Melbourne, Australia		95-100	Department of Natural Resources and Environment, Melbourne, Australia	Endersby, NM Ridland, PM
Dutt 2007	Dutt, Umendra	2007	Farming With Passion For Wellbeing Of All							https://web.archive.org/web/20071214045637/http://countercurrents.org/dutt051107.htm accessed 11/12/2015
Ellsworth et al. 1999	Ellsworth, PC Tronstad, R Leser, J	1999	Sticky cotton sources and solutions	IPM Series		13	4
EPPO 2005	European and Mediterranean Plant Protection Organization	2005	Maconellicoccus hirsutus	EPPO Bulletin		35	413-415
Fowler et al. 2007	Fowler, G Garrett, L Neeley, EA Magarey, R	2009	Economic Analysis: Risk to US Apple, Grape, Orange and Pear Production from the Light Brown Apple Moth, Epiphyas postvittana (Walker)				28	United States Department of Agriculture - Animal and Plant Health Inspection Service
Furlong et al. 2013	Furlong, M J Wright, D J Dosdall, L M	2013	Diamondback Moth Ecology and Management: Problems, Progress, and Prospects	Annual Review of Entomology		58	517-541
Gibbs and Taylor undated	Gibbs, IH Taylor, B	undated	A Review of the Biological Control Program for the Pink Hibiscus Mealybug Maconellicoccus hirsutus (Green)(Homoptera: Pseudococcidae) in Barbados: Problems and Progress							http://www.agriculture.gov.bb/agri/images/stories/information_services/documents/2003NAC/mealybug.pdf accessed 14/12/2015
GMO Safety 2005	GMO Safety	2005	The Western corn rootworm - Pest conquers Europe							https://web.archive.org/web/20081004061045/http://www.gmo-safety.eu/en/maize/bt-concept/330.docu.html accessed 11/12/2015
Grundy 1989	Grundy, TP	1989	An economic evaluation of biological control of rose-grain aphid in New Zealand				28	Aqribusiness and Economics Research Unit, Lincoln College, Canterbury, New Zealand
Gutrich et al. 2007	Gutrich, J J VanGelder, E Loope, L	2007	Potential economic impact of introduction and spread of the red imported fire ant, Solenopsis invicta, in Hawaii	Environmental Science & Policy		10	685-696
Haack et al. 2010	Haack, RA Herard, F Sun, J Turgeon, JJ	2010	Managing invasive populations of Asian longhorned beetle and citrus longhorned beetle: a worldwide perspective	Annual review of entomology		55	521-546
Heikkila & Peltola 2004	Heikkila, J Peltola, J	2004	Analysis of the Colorado potato beetle protection system in Finland	Agricultural Economics		31	343-352
Hoddle et al. 2003	Hoddle, M S Jetter, K M Morse, J G	2003	The economic impact of Scirtothrips perseae Nakahara (Thysanoptera : Thripidae) on California avocado production	Crop Protection		22	485-493
Holmes et al. 2009	Holmes, Thomas P Aukema, Juliann E Von Holle, Betsy Liebhold, Andrew Sills, Erin	2009	Economic impacts of invasive species in forests: past, present, and future.	Annals of the New York Academy of Sciences		1162	18-38
Hong et al. 2012	Hong, K J Lee, J H Lee, G S Lee, S	2012	The status quo of invasive alien insect species and plant quarantine in Korea	Journal of Asia-Pacific Entomology		15	521-532
Hopkinson & Soroka 2010	Hopkinson, R.F. Soroka, J.J.	2010	Air trajectory model applied to an in-depth diagnosis of potential diamondback moth infestations on the Canadian Prairies	Agricultural and Forest Meteorology		150	1-11
Jetter et al. 2002	Jetter, Karen M Hamilton, Jay Klotz, John H	2002	Red imported fire ants threaten agriculture, wildlife and homes	California Agriculture		56	26-34
Kairo et al. 2000	Kairo, MTK Pollard, GV Peterkin, Doroty D. Lopez, V F	2000	Biological control of the hibiscus mealybug, Maconellicoccus hirsutus Green (Hemiptera: Pseudococcidae) in the Caribbean	Integrated Pest Management Reviews		5	241-254
Kettunen et al. 2008	Kettunen, M Genovesi, Piero Gollasch, Stephan Pagad, S Starfinger, U ten Brink, Ben Shine, C	2008	Technical support to EU strategy on invasive species (IS) - Assessment of the impact of IAS in Europe and the EU (Final Module Report for the European Commission)				44pp. + Annexes	Institute for European Environmental Policy, Brussels, Belgium
Kipkoech et al. 2006	Kipkoech K., Anderson Schulthess Fritz Yabann K., Wilson	2006	Biological control of cereal stem borers in Kenya: A cost benefit approach	Annales de la Société Entomologique de France		42	519-528
Kiritani 1984	Kiritani, Keizi	1984	Colonizing insects — Adaptation and extinction	Insectarium		21	284-292
Kovacs et al. 2010	Kovacs, Kent F. Haight, Robert G. McCullough, Deborah G. Mercader, Rodrigo J. Siegert, Nathan W. Liebhold, Andrew M.	2010	Cost of potential emerald ash borer damage in U.S. communities, 2009–2019	Ecological Economics		69	569-578
Kovacs et al. 2011	Kovacs, Kent F Mercader, Rodrigo J Haight, Robert G Siegert, Nathan W McCullough, Deborah G Liebhold, Andrew M	2011	The influence of satellite populations of emerald ash borer on projected economic costs in U.S. communities, 2010-2020.	Journal of environmental management		92	2170-2181
Kriticos et al. 2013	Kriticos, Darren J Leriche, Agathe Palmer, David J Cook, David C Brockerhoff, Eckehard G Stephens, Andréa E A Watt, Michael S	2013	Linking climate suitability, spread rates and host-impact when estimating the potential costs of invasive pests.	PloS one		8
Lauer and Wedberg 1999	Lauer, J Wedberg, J	1999	Grain yield of initial Bt corn hybrid introductions to farmers in the northern corn belt	Journal of Production Agriculture		12	373-376
Leuschner et al. 1996	Leuschner, WA Young, JA Ravlin, FW	1996	Potential benefits of slowing the gypsy moth's spread	Southern Journal of Applied Forestry		20	65-73
Liebhold et al. 2012	Liebhold, A M Brockerhoff, E G Garrett, L J Parke, J L Britton, K O	2012	Live plant imports: the major pathway for forest insect and pathogen invasions of the US	Frontiers in Ecology and the Environment		10	135-143
Logan et al. 2007	Logan, J A Regniere, J Gray, D R Munson, A S	2007	Risk assessment in the face of a changing environment: Gypsy moth and climate change in Utah	Ecological Applications		17	101-117
Lopes et al. 2009	Lopes, Edson Batista de Brito, Carlos Henrique de Albuquerque, Ivanildo Cavalcatni de Luna Batista, Jacinto	2009	DESEMPENHO DO ÓLEO DE LARANJA NO CONTROLE DA COCHONILHA-DO-CARMIM EM PALMA GIGANTE	Engenharia Ambiental		6	252-258
Madder & Stemeroff 1988	Madder, D.J. Stemeroff, M.	1988	The Economics of Insect Control on Wheat, Corn and Canola in Canada.	Bulletin of the Entomological Society of Canada		20	Suppl.
Maspero et al. 2005	Maspero, M Jucker, C Colombo, M Herard, F Lopez, J Ciampitti, M Caremi, G Cavagna, B	2005	Current situation of Anoplophora chinensis in Italy					European and Mediterranean Plant Protection Organization		https://web.archive.org/web/20061007110814/http://www.eppo.org/QUARANTINE/anoplophora_chinensis/chinensis_in_it.htm accessed 14/12/2015
MacIntyre & Hellstrom 2015	Macintyre, Peter Hellstrom, John	2015	An evaluation of the costs of pest wasps (Vespula species) in New Zealand				44pp.	Department of Conservation and Ministry for Primary Industries, Wellington, New Zealand
Mohamed et al. 2000	Mohamed, A H Lester, P J Holtzer, T O	2000	Abundance and effects of predators and parasitoids on the Russian wheat aphid (Homoptera : Aphididae) under organic farming conditions in Colorado	Environmental Entomology		29	360-368
Nagrare et al. 2009	Nagrare, V S Kranthi, S Biradar, V K Zade, N N Sangode, V Kakde, G Shukla, R M Shivare, D Khadi, B M Kranthi, K R	2009	Widespread infestation of the exotic mealybug species, Phenacoccus solenopsis (Tinsley) (Hemiptera: Pseudococcidae), on cotton in India.	Bulletin of entomological research		99	537-541
Nowak et al. 2001	Nowak, D J Pasek, J E Sequeira, R a Crane, D E Mastro, V C	2001	Potential effect of Anoplophora glabripennis (Coleoptera: Cerambycidae) on urban trees in the United States.	Journal of economic entomology		94	116-122
Olfert et al. 1985	Olfert, O. O. Mukerji, M. K. Doane, J. F.	1985	RELATIONSHIP BETWEEN INFESTATION LEVELS AND YIELD LOSS CAUSED BY WHEAT MIDGE, SITODIPLOSIS MOSEWA (GEHIN) (DIPTERA: CECIDOMYIIDAE), IN SPRING WHEAT IN SASKATCHEWAN	The Canadian Entomologist		117	593-598
Oliveira et al. 2013	Oliveira, C. M. Auad, A. M. Mendes, S. M. Frizzas, M. R.	2013	Economic impact of exotic insect pests in Brazilian agriculture	Journal of Applied Entomology		137	1-15
Oliveira et al. 2001	Oliveira, MRV Henneberry, TJ Anderson, P	2001	History, current status, and collaborative research projects for Bemisia tabaci	Crop protection		20	709-723
Olson 2006	Olson, LJ	2006	The economics of terrestrial invasive species: a review of the literature	Agricultural and Resource Economics Review		1	178-194
OTA 1993	Office of Technology Assessment	1993	Harmful Non-Indigenous Species in the United States, Technical Report OTA-F-565					U.S. Government Printing Office, Washington, DC, USA
Perring et al. 1993	Perring, T M Cooper, A D Rodriguez, R J Farrar, C A Bellows, T S	1993	IDENTIFICATION OF A WHITEFLY SPECIES BY GENOMIC AND BEHAVIORAL-STUDIES	Science		259	74-77
Pimentel et al. 2005	Pimentel, David Zuniga, Rodolfo Morrison, Doug	2005	Update on the environmental and economic costs associated with alien-invasive species in the United States	Ecological Economics		52	273-288
Queensland Government: Department of Primary Industries And Fisheries 2007	Queensland Government: Department of Primary Industries And Fisheries	2007	Fire ants - what ' s being done ?							https://web.archive.org/web/20070927001612/http://www2.dpi.qld.gov.au/fireants/8063.html accessed 14/12/2015
Reddy et al. 2009	Reddy, G V P Muniappan, R Cruz, Z T Naz, F Bamba, J P Tenorio, J	2009	Present Status of Maconellicoccus hirsutus (Hemiptera: Pseudococcidae) in the Mariana Islands and Its Control by Two Fortuitously Introduced Natural Enemies	Journal of Economic Entomology		102	1431-1439
Reinhardt et al. 2003	Reinhardt, Frank Herle, Markus Bastiansen, Finn Streit, Bruno	2003	Economic Impact of the Spread of Alien Species in Germany				229pp.	Federal Environmental Agency (Umweltbundesamt), Berlin, Germany
Rossman & Miller 1996	Rossman, A Y Miller, D R	1996	Systematics solves problems in agriculture and forestry	Annals of the Missouri Botanical Garden		83	17-28
Saucke et al. 2000	Saucke, H Dori, F Schmutterer, H	2000	Biological and integrated control of Plutella xylostella (Lep., Yponomeutidae) and Crocidolomia pavonana (Lep., Pyralidae) in Brassica crops in Papua New Guinea	Biocontrol Science and Technology		10	595-606
Shanower et al. 1999	Shanower, T G Romeis, J Minja, E M	1999	Insect pests of pigeonpea and their management.	Annual Review of Entomology		44	77-96
Sharov & Liebhold 1998	Sharov, A A Liebhold, A M	1998	Bioeconomics of managing the spread of exotic pest species with barrier zones	Ecological Applications		8	833-845
Sills 2007/2008	Sills, EO	2008	Assessment of the economic feasibility of the gypsy moth Slow the Spread project				30pp. + appendices	North Carolina State University, Raleigh, NC, USA
Soroka et al. 2004	Soroka, J J Dosdall, L M Olfert, O O Seidle, E	2004	Root maggots (Delia spp., Diptera: Anthomyiidae) in prairie canola (Brassica napus L. and B. rapa L.): Spatial and temporal surveys of root damage and prediction of damage levels	Canadian Journal of Plant Science		84	1171-1182
Strutt et al. 2013	Strutt, A Turner, J A Haack, R A Olson, L	2013	Evaluating the impacts of an international phytosanitary standard for wood packaging material: Global and United States trade implications	Forest Policy and Economics		27	54-64
Su 1994	Su, NY	1994	Field evaluation of a hexaflumuron bait for population suppression of subterranean termites (Isoptera: Rhinotermitidae)	Journal of Economic Entomology		87	389-397
Su 1991	Su, NY	1991	Termites of the United States and their control	SP World		17	12-15
Su 2002	Su, NY	2002	Novel technologies for subterranean termite control	Sociobiology		39	1-7
Suckling & Brockerhoff 2010	Suckling, D M Brockerhoff, E G	2010	Invasion biology, ecology, and management of the light brown apple moth (Tortricidae).	Annual review of entomology		55	285-306
Talekar (ed.) 1992	Talekar, N.S.	1992	Management of Diamondback Moth and Other Crucifer Pests: Proceedings of the Second International Workshop		Proceedings of the Second International Workshop, Tainan, Taiwan, 10-14 December 1990		603pp.	Asian Vegetable Research and Development Center, Taiwan	Talekar, N.S.
Talekar and Shelton 1993	Talekar, NS Shelton, AM	1993	Biology, ecology, and management of the diamondback moth	Annual review of entomology		38	275-301
Teulon & Stufkens 2002	Teulon, D A J Stufkens, M A W	2002	Biosecurity and aphids in New Zealand	New Zealand Plant Protection		55	12-17
Tobin et al. 2012	Tobin, P C Bai, B B Eggen, D A Leonard, D S	2012	The ecology, geopolitics, and economics of managing Lymantria dispar in the United States	International Journal of Pest Management		58	195-210
van der Gaag 2007	Van der Gaag, DJ	2007	Report workshop management of Anoplophora, 22–24 Nov 2006					Plant Protection Service, Wageningen, The Netherlands
Vilà et al. 2010	Vilà, Montserrat Basnou, Corina Pyšek, Petr Josefsson, Melanie Genovesi, Piero Gollasch, Stephan Nentwig, Wolfgang Olenin, Sergej Roques, Alain Roy, David Hulme, Philip E	2010	How well do we understand the impacts of alien species on ecosystem services? A pan-European, cross-taxa assessment	Frontiers in Ecology and the Environment		8	135-144
Wang et al. 2010	Wang, Y P Watson, G W Zhang, R Z	2010	The potential distribution of an invasive mealybug Phenacoccus solenopsis and its threat to cotton in Asia	Agricultural and Forest Entomology		12	403-416
Western Committee on Crop Pests 1995	Western Committee on Crop Pests	1995			Minutes of the 34th Annual Meeting, October 19–21,
Williams et al. 2010	Williams, F Eschen, R Harris, A Djeddour, D Pratt, C Shaw, R S Varia, S Thomas, S E Murphy, S T	2010	The Economic Cost of Invasive Non-Native Species on Great Britain				199pp.	CABI, Wallingford, Oxon, United Kingdom
Wittenberg & Cook 2001	Wittenberg, Rüdiger Cook, Matthew J. W.	2001			Invasive alien species: a toolkit of best prevention and management practices		228pp.	CABI, Wallingford, Oxon, United Kingdom
Yemshanov et al. 2009	Yemshanov, Denys McKenney, Daniel W. de Groot, Peter Haugen, Dennis Sidders, Derek Joss, Brent	2009	A bioeconomic approach to assess the impact of an alien invasive insect on timber supply and harvesting: a case study with Sirex noctilio in eastern Canada	Canadian Journal of Forest Research		39	154-168
Zalucki et al. 2012	Zalucki, MP Shabbir, A Silva, R Adamson, D Liu, SS Furlong, MJ	2012	Estimating the economic cost of one of the world's major insect pests, Plutella xylostella (Lepidoptera: Plutellidae): just how long is a piece of string?	Journal of Economic Entomology		105	1115-1129
Zeddies et al. 2001	Zeddies, J. Schaab, R.P. Neuenschwander, P. Herren, H.R.	2001	Economics of biological control of cassava mealybug in Africa	Agricultural Economics		24	209-219
References not found
Anonymous 1999a				Summary of activities associated with Maconellicoccus hirsutus in St. Lucia	Evaluation Workshop on Biological Control of Hibiscus Mealybug, Maconellicoccus hirsutus in the Caribbean Sub Region, 11–12 March 1999, Trinidad and Tobago
Kiritani 1998	Kiritani, Keizi	1998	Exotic insects in Japan	Entomological Science		1	291-298
Vilà & Basnou 2008	Vilà, Montserrat; Basnou, Corina	2008	State of the art review of the environmental and economic risks posed by invasive alien species in Europe - DAISIE Deliverable 14 Report				36pp.
Avila and Degrande 2001	Avila, CJ Degrande, PE	2001	Broca-da-haste-do-algodoe- iro, Conotrachelus denieri (Coleoptera: Curculionidae)		Historico e impacto de pragas introduzidas no Brasil.		120-122	Holos, Ribeirao Preto, Brazil	Vilela E, Zucchi RA, Cantor F
Baufeld and Enzian 2005	Baufeld, P; Enzian, S	2005	Maize Growing, Maize High-risk Areas and Potential Yield Losses due to Western Corn Rootworm (Diabrotica virgifera virgifera) Damage in Selected European Countries		Western corn rootworm: ecology and management		285-302	CABI, Wallingford, Oxon, United Kingdom	Vidal, S Kuhlmann, U Edwards, CR
Bicknell & Greer 1999	Bicknell, K; Greer, G	1999	The value of the Crop & Food Research BYDV forecast to Canterbury arable farmers					Agribusiness & Economics Research Unit, Lincoln University, Canterbury, New Zealand
Drees and Lard 2006	Drees, BM; Lard, CF	2006	Imported fire ant: economic impacts justifying integrated pest management programs.		Proceedings of the XV Congress of the International Union for the Study of Social Insects, Washington, DC, July 30–August 4, 2006
Forbush and Fernald 1896	Forbush, EH; Fernald, CH	1896	The gypsy moth, Porthetria dispar (Linn.)					Wright and Potter, Boston, Massachusetts, USA
Popham and Hall 1958	Popham, WL; Hall, GD	1958	Insect eradication pro- grams.	Annual Review of Entomology		3	335-354
Dahlsten and Garcia 1989	Dahlsten, D; Garcia, R; Lorraine, H	1989	Eradication as a pest management tool: concepts and contexts.		Eradication of exotic pests		3-15	Yale University Press, CT, USA
Francis 1999	Francis, A	1999	Report on biological control activities (pink hibiscus mealybug), St. Kitts		Evaluation Workshop on Biological Control of Hibiscus Mealybug, Maconellicoccus hirsutus in the Caribbean Sub Region, 11–12 March 1999. Trinidad and Tobago
Francois 1996	Francois, B	1996	Measuring the impact of mealybug infestation		Proceedings of the First Symposium on the Hibiscus Mealybug in the Caribbean, 24-27 June 1996, Grenada
Iede and Penteado 2001	Iede, ET; Penteado, SRC	2001	Vespa-da-madeira Sirex noc- tilio (Hymenoptera: Siricidae)		Historico e impacto de pragas introduzidas no Brasil.		137-141	Holos, Ribeirao Preto, Brazil	Vilela E, Zucchi RA, Cantor F
International Crops Research Institute for the Semi-Arid Tropics 1992	International Crops Research Institute for the Semi-Arid Tropics	1992	The Medium Term Plan, Vol. I					International Crops Research Institute for the Semi-Arid Tropics, Patancheru, Andhra Pradesh, India
Kovaleski et al. 2001	Kovaleski, A; Protas, JFS; Sugayama, RL	2001	Traça-da-maça, Cydia pomonella (Lepidoptera: Tortricidae)		Historico e impacto de pragas introduzidas no Brasil.		31-38	Holos, Ribeirao Preto, Brazil	Vilela E, Zucchi RA, Cantor F
Mason et al. 1996	Mason, CE et al.	1996	European corn borer - ecology and management		North Central Regional Extension Publication 327			Iowa State University, Ames, USA
Moffitt, L. J. 1999	Moffitt, LJ	1999	Economic risk to United Status agriculture of pink hibiscus mealybug invasion				15pp.	Animal and Plant Health Inspection Service, United States Department of Agriculture, Washington, DC, USA
Morrison and Peairs 1998	Morrison WP; Peairs FB	1998	Response model concept and economic impact		Response model for an introduced pest - the Russian wheat aphid		1-11	Thomas Say Publications in Entomology. Entomological Society of America, Lanham, MD, USA	Quisenberry SS, Peairs FB
Murphy 1996	Murphy, ST	1996	Status and impact of invasive conifer aphid pests in Africa		Impact of diseases and insect pests in tropical forests. Proceedings of the IUFRO Symposium 23-26 November 1993, Peechi, India		289-297	Kerala Forest Research Institute and Forestry Research Support Programme for Asia and the Pacific, Kerala, India	Nair, KSS, Sharma JK, Varma RV
Peters, T. (1999)	Peters T	1999	The pink mealybug (Maconellicoccus hirsutus) in Grenada		Evaluation Workshop on Biological Control of Hibiscus Mealybug, Maconellicoccus hirsutus in the Caribbean Sub Region, 11–12 March 1999, Trinidad and Tobago.
PMC (1996)	Programme Management Committee	1996	Regional Action Programme for the Control of Pink Mealybug, Maconellicoccus hirsutus (Green) in the Caribbean. Main report.		Meeting of the Programme Coordinating Committee, St. Kitts and Nevis, 26 February 1996		57pp.
Silva 1993	Silva, FAA	1993	Situação atual e perspectivas da tomaticultura nordestina	Horticultura Brasileira		11	183-186
Singh (1999)	Singh, R	1999	Socio-economic impact and evaluation of the HMB control programme.		Evaluation Workshop on Biological Control of Hibiscus Mealybug, Maconellicoccus hirsutus in the Caribbean Sub Region, 11–12 March 1999, Trinidad and Tobago.
Stufkens et al. 2002	Stufkens, MAW; Teulon, DAJ; Bulman, SR	2002	Poster abstract: NASONOVIA RIBIS-NIGRI, A NEW APHID PEST FOUND ON LETTUCES (LACTUCA SATIVA) AND RIBES SPP. IN CANTERBURY	New Zealand Plant Protection
US Department of Agriculture, undated
