# Supplementary material for: Massive yet grossly underestimated global costs of invasive insects
Source: Nat Commun. 2016 Oct 4;7:12986. doi: 10.1038/ncomms12986 (PMC5059451; doi:10.1038/ncomms12986)
Supplement: Supplementary Data 2 — Human health costs. List of estimates (and references) for 'human health' costs due to invasive non-native insects. (Microsoft Excel file; all cited articles, reports and chapters available from the authors upon request). Outbreak frequencies derived from Supplementary Data 3. [file ncomms12986-s3.xlsx]

## Sheet: human health
Invasive insect species	Disease/condition	Currency	Country	Region	avg 2000-07 pop	Redundant	Reproducible	USD conversion	Purchasing Power Parity	mean annual cost (in currency)	year CPI (USD)	2014 conversion	USD annual cost	PPP-USD annual cost	2014 USD annual cost	epidemic frequency	USD annual cost / freq	PPP-USD annual cost / freq		2014 USD annual cost / freq	Epidemic and/or endemic	Cost type (control/medical care)	Year applicable		Direct/Indirect	Reference (see 'refs' tab)	Type of value
Aedes aegypti	dengue	USD	Americas	North & South America		1	1	1	1	329909105	73.6128	1.47484	329909105	329909105	4.86563e+08	1	329909105	329909105		4.86563e+08	endemic	control	1996			PAHO 1997b	estimate
Aedes aegypti	dengue	USD	Americas	North & South America		1	1	1	1	679000000	73.6128	1.47484	679000000	679000000	1.00142e+09	1	679000000	679000000		1.00142e+09	endemic	control	1997			PAHO 1997b	estimate
Aedes aegypti	dengue	USD	Argentina, Bolivia, Brazil, Chile, Colombia, Ecuador, Paraguay, Peru, Uruguay	South America		1	1	1	4.78231	141687596	73.6128	1.47484	141687596	2.96274e+07	2.08966e+08	1	141687596	2.96274e+07		2.08966e+08	endemic	control	1995			PAHO 1997	estimate
Aedes aegypti	dengue	AUD	Australia	Oceania		1	0	1.19218	1.53068	17000000	98.7375	1.09955	1.42596e+07	1.11062e+07	1.56792e+07	1	1.42596e+07	1.11062e+07		1.56792e+07	endemic	control & medical care	prior 1990			Canyon 2008	estimate
Aedes aegypti	dengue	AUD	Australia	Oceania		1	0	1.19218	1.53068	2700000	98.7375	1.09955	2.26476e+06	1.76393e+06	2.49022e+06	1	2.26476e+06	1.76393e+06		2.49022e+06	endemic	control & medical care	after 1990			Canyon 2008	estimate
Aedes aegypti	dengue	USD	Belize, Costa Rica, El Salvador, Guatemala, Honduras, Nicaragua, Panama	South America		1	1	1	2.22923	7484000	73.6128	1.47484	7484000	3.35721e+06	1.10377e+07	1	7484000	3.35721e+06		1.10377e+07	endemic	control	1995			PAHO 1997	estimate
Aedes aegypti	dengue	USD	Caribbean	North America		1	1	1	2.05291	11282700	66.2484	1.63879	11282700	5.49595e+06	1.84899e+07	1	11282700	5.49595e+06		1.84899e+07	endemic	control	1990			Nathan 1993	estimate
Aedes aegypti	dengue	USD	Cuba	North America		1	0	1	0.291625	103000000	56.851	1.90968	103000000	3.53193e+08	1.96697e+08	0.0363636	3.74545e+06	1.28434e+07		7.1526e+06	epidemic	control & medical care	1981		both	Kouri et al. 1989
Aedes aegypti	dengue	USD	Cuba, Dominica, Dominican Republic, Puerto Rico, Montserrat, St Vincent, Grenadines	North America		1	1	1	2.20468	22501080	73.6128	1.47484	22501080	1.02061e+07	3.31855e+07	1	22501080	1.02061e+07		3.31855e+07	endemic	control	1995			PAHO 1997	estimate
Aedes aegypti	dengue	USD	Malaysia	Asia		1	0	1	1.55821	12800000	92.4497	1.17434	12800000	8.21458e+06	1.50315e+07	1	12800000	8.21458e+06		1.50315e+07	endemic	control	2002		both	Suaya et al. 2006	estimate
Aedes aegypti	dengue	EUR	New Caledonia	Oceania		1	1	0.753731	0.872784	10800000	108.567	1	1.43287e+07	1.23742e+07	1.43287e+07	1	1.43287e+07	1.23742e+07		1.43287e+07	unknown	medical care	2010		direct	Wittman & Florres-Ferrer 2015	interview
Aedes aegypti	dengue	USD	Puerto Rico	North America		1	1	1	1	7780000	100	1.08567	7780000	7780000	8.44651e+06	1	7780000	7780000		8.44651e+06	endemic	control	2002-2007			Pérez-Huerra et al. 2010	survey
Aedes aegypti	dengue	USD	SE Asia	Asia		1	1	1	1	970200000	108.567	1	970200000	970200000	9.702e+08	1	970200000	970200000		9.702e+08	endemic	control & medical care	2011		both	Shepard 2014b	estimate
Aedes aegypti	dengue	USD	Thailand	Asia		1	0	1	12.4291	1092	95.087	1.14176	1092	87.8586	1246.81	1	1092	87.8586		1246.81	endemic	medical care	1998-2002			Anderson et al. 2007	survey
Aedes aegypti	dengue	USD	Thailand	Asia		1	0	1	12.3347	7588949	89.5605	1.21222	7588949	615253	9.19946e+06	1	7588949	615253		9.19946e+06	endemic	medical care	2001		direct	Clark 2005	survey
Aedes aegypti	dengue	USD	Thailand	Asia		1	0	1	12.9602	16000000	74.7554	1.45229	16000000	1.23455e+06	2.32367e+07	1	16000000	1.23455e+06		2.32367e+07	endemic		1987		direct	Ungchusak et al. 1988
Aedes aegypti	dengue	USD	Thailand-Khon Kaen	Asia		1	1	1	12.3347	31600000	100	1.08567	31600000	2.56188e+06	3.43072e+07	1	31600000	2.56188e+06		3.43072e+07	unknown	control & medical care	2001-2005		both	Kongsin et al. 2010	survey; estimate
Aedes aegypti	dengue	USD	Cambodia	Asia		1	1	1	1098.89	309580	86.6217	1.25335	309580	281.721	388011	1	309580	281.721		388011	endemic	medical care	2001		both	Van Damme 2004	survey
Aedes aegypti	dengue	USD	Cambodia	Asia		1	1	1	1216.67	567800	95.087	1.14176	567800	466.682	648294	1	567800	466.682		648294	endemic	control	2001-2005			Suaya et al. 2007
Aedes aegypti	dengue	USD	Cambodia, Malaysia, Thailand	Asia		1	1	1	12.562	88800000	98.3864	1.10347	88800000	7.06895e+06	9.79886e+07	1	88800000	7.06895e+06		9.79886e+07	endemic	medical care	2001-2005		both	Suaya et al. 2009	estimate
Aedes aegypti & albopictus	chikungunya	USD	Colombia	South America		1	1	1	1231.63	73600000	108.567	1	73600000	59758.3	7.36e+07	1	73600000	59758.3		7.36e+07	endemic	medical care	2014		both	Cardona-Ospina et al. 2015	survey
Aedes aegypti & albopictus	dengue	USD	Americas	North & South America		1	1	1	1	640000000	100	1.08567	640000000	640000000	6.94828e+08	1	640000000	640000000		6.94828e+08	both	medical care	2000-2007		both	Shepard et al. 2011	estimate
Aedes aegypti & albopictus	dengue	USD	Americas	North & South America		1	1	1	1	2195600000	108.567	1	2195600000	2195600000	2.1956e+09	1	2195600000	2195600000		2.1956e+09	endemic	control & medical care	2011		both	Shepard 2014b	estimate
Aedes aegypti & albopictus	dengue	USD	Brazil	South America		1	0	1	1.00483	362000	74.7554	1.45229	362000	360260	525731	1	362000	360260		525731	endemic	control	1984-1994			Meltzer et al. 1998
Aedes aegypti & albopictus	dengue	USD	Brazil	South America		1	0	1	1.79291	66500000	106.834	1.01622	66500000	3.70904e+07	6.75788e+07	0.0793651	5.27778e+06	2.94369e+06		5.3634e+06	epidemic	control	2013			Bärnighausen et al. 2013
Aedes aegypti & albopictus	dengue	USD	Brazil-Sao Paulo	South America		1	1	1	1.60466	12486941	100	1.08567	12486941	7.78168e+06	1.35567e+07	1	12486941	7.78168e+06		1.35567e+07	endemic	control	2005			Taliberti et al. 2010	survey
Aedes aegypti & albopictus	dengue	USD	Brazil, El Salvador, Guatemala, Panama, Venezuela	South America		1	1	1	0.529551	149300000	98.3864	1.10347	149300000	2.81937e+08	1.64749e+08	1	149300000	2.81937e+08		1.64749e+08	endemic	medical care	2001-2005		both	Suaya et al. 2009	estimate
Aedes aegypti & albopictus	dengue	USD	Colombia	South America		1	1	1	1209.94	56600000	105.292	1.03111	56600000	46779.1	5.83607e+07	1	56600000	46779.1		5.83607e+07	endemic	control & medical care	2011		direct	Castañeda-Orjuela et al. 2012	survey
Aedes aegypti & albopictus	dengue	USD	Colombia	South America		1	0	1	1231.63	1007454000	108.567	1	1007454000	817985	1.00745e+09	1	1007454000	817985		1.00745e+09	endemic	medical care	2012		both	Castro Rodriguez et al. 2015	survey
Aedes aegypti & albopictus	dengue	USD	Cuba	North America		1	1	1	1.42916	8131679	95.087	1.14176	8131679	5.68984e+06	9.28446e+06	1	8131679	5.68984e+06		9.28446e+06	endemic	control	2000-2002			Baly et al. 2007
Aedes aegypti & albopictus	dengue	USD	Cuba	North America		1	1	1	0.291625	745245	98.3864	1.10347	745245	2.55549e+06	822359	1	745245	2.55549e+06		822359	endemic	control	2003-2004			Baly et al. 2009	survey
Aedes aegypti & albopictus	dengue	USD	Cuba	North America		1	1	1	0.291625	12105798	105.292	1.03111	12105798	4.15115e+07	1.24824e+07	1	12105798	4.15115e+07		1.24824e+07	endemic	control	2006			Baly et al. 2012	survey
Aedes aegypti & albopictus	dengue	USD	Mexico	North America		1	1	1	2.28483	3000000	73.6128	1.47484	3000000	1.31301e+06	4.42452e+06	1	3000000	1.31301e+06		4.42452e+06	endemic	control	1995			PAHO 1997	estimate
Aedes aegypti & albopictus	dengue	USD	Venezuela-Zulia	South America		1	0	1	1.48268	192582	92.4497	1.17434	192582	129888	226156	1	192582	129888		226156	both	medical care	1997-2003		both	Anez et al. 2006
Solenopsis invicta	allergy	USD	USA-N, C & E Texas	North America		1	0	1	1	47200000	74.7554	1.45229	47200000	47200000	6.85483e+07	1	47200000	47200000		6.85483e+07	endemic	medical care	1998			Lard et al. 1999
Aedes aegypti	dengue	AUD	Australia	Oceania			0	1.19218	1.53068	2.36963e+07	98.7375	1.09955	1.98765e+07	1.54809e+07	2.18552e+07	1	1.98765e+07	1.54809e+07	0	2.18552e+07	endemic	control & medical care	prior 1990	1990		Canyon 2008	estimate
Aedes aegypti	dengue	USD	Belize	South America	272769		1	1	1.2662	747387	100	1.08567	747387	590258	811416	1	747387	590258	1	811416	both	medical care	2000-2007	2000	both	Shepard et al. 2011	estimate
Aedes aegypti	dengue	USD	Belize	South America			1	1	1.27355	90000	69.8828	1.55356	90000	70668.5	139820	1	90000	70668.5	1	139820	endemic	control	1995	1995		PAHO 1997	estimate
Aedes aegypti	dengue	USD	Bhutan	Asia			1	1	16.0758	295000	106.834	1.01622	295000	18350.5	299786	1	295000	18350.5	1	299786	both	medical care	2001-2010	2001	both	Shepard et al. 2013	estimate; extrapolation
Aedes aegypti	dengue	USD	Bolivia	South America	8.8897e+06		1	1	2.72996	4.00037e+07	100	1.08567	4.00037e+07	1.46536e+07	4.34308e+07	1	4.00037e+07	1.46536e+07	1	4.34308e+07	both	medical care	2000-2007	2000	both	Shepard et al. 2011	estimate
Aedes aegypti	dengue	USD	Bolivia	South America			1	1	1.80624	250000	69.8828	1.55356	250000	138409	388389	1	250000	138409	1	388389	endemic	control	1995	1995		PAHO 1997	estimate
Aedes aegypti	dengue	USD	Brunei	Asia			1	1	0.862276	636000	106.834	1.01622	636000	737583	646317	1	636000	737583	1	646317	both	medical care	2001-2010	2001	both	Shepard et al. 2013	estimate; extrapolation
Aedes aegypti	dengue	USD	Cambodia	Asia			1	1	1493.93	16540000	106.834	1.01622	16540000	11071.4	1.68083e+07	1	16540000	11071.4	1	1.68083e+07	both	medical care	2001-2010	2001	both	Shepard et al. 2013	estimate; extrapolation
Aedes aegypti	dengue	USD	Canada	North America	3.18319e+07		1	1	1.29564	636638	100	1.08567	636638	491369	691178	1	636638	491369	1	691178	both	medical care	2000-2007	2000	both	Shepard et al. 2011	estimate
Aedes aegypti	dengue	USD	Caribbean	North America	40000000		1	1	2.03876	3.316e+08	100	1.08567	3.316e+08	1.62648e+08	3.60008e+08	1	3.316e+08	1.62648e+08	1	3.60008e+08	both	medical care	2000-2007	2000	both	Shepard et al. 2011	estimate
Aedes aegypti	dengue	USD	Caribbean	North America			1	1	2.0289	22498080	69.8828	1.55356	22498080	1.10888e+07	3.4952e+07	1	22498080	1.10888e+07	1	3.4952e+07	endemic	control	1995	1995		PAHO 1997	estimate
Aedes aegypti	dengue	USD	Chile	South America	1.58193e+07		1	1	371.177	6.48593e+06	100	1.08567	6.48593e+06	17474	7.04158e+06	1	6.48593e+06	17474	1	7.04158e+06	both	medical care	2000-2007	2000	both	Shepard et al. 2011	estimate
Aedes aegypti	dengue	USD	Chile	South America			1	1	338.265	12000	69.8828	1.55356	12000	35.4752	18642.7	1	12000	35.4752	1	18642.7	endemic	control	1995	1995		PAHO 1997	estimate
Aedes aegypti	dengue	USD	Cuba	North America			0	1	0.291625	103200000	64.3491	1.68716	103200000	3.53879e+08	1.74115e+08	0.0363636	3.75273e+06	1.28683e+07	0	6.33144e+06	epidemic	control & medical care	1981	1981		Guzman et al. 1992	survey
Aedes aegypti	dengue	USD	Ecuador	South America	1.34076e+07		1	1	0.540332	6.03342e+07	100	1.08567	6.03342e+07	1.11661e+08	6.5503e+07	1	6.03342e+07	1.11661e+08	1	6.5503e+07	both	medical care	2000-2007	2000	both	Shepard et al. 2011	estimate
Aedes aegypti	dengue	USD	Ecuador	South America			1	1	0.312758	1034483	69.8828	1.55356	1034483	3.30762e+06	1.60713e+06	1	1034483	3.30762e+06	1	1.60713e+06	endemic	control	1995	1995		PAHO 1997	estimate
Aedes aegypti	dengue	USD	Guatemala	South America	1.27325e+07		1	1	3.76171	3.4887e+07	100	1.08567	3.4887e+07	9.27424e+06	3.78757e+07	1	3.4887e+07	9.27424e+06	1	3.78757e+07	both	medical care	2000-2007	2000	both	Shepard et al. 2011	estimate
Aedes aegypti	dengue	USD	Guatemala	South America			1	1	1.93571	2100000	69.8828	1.55356	2100000	1.08488e+06	3.26247e+06	1	2100000	1.08488e+06	1	3.26247e+06	endemic	control	1995	1995		PAHO 1997	estimate
Aedes aegypti	dengue	USD	Guyana	South America	743128		1	1	130.95	2.03617e+06	100	1.08567	2.03617e+06	15549.3	2.21061e+06	1	2.03617e+06	15549.3	1	2.21061e+06	both	medical care	2000-2007	2000	both	Shepard et al. 2011	estimate
Aedes aegypti	dengue	USD	Indonesia	Asia			1	1	4384.43	6750000	106.834	1.01622	6750000	1539.54	6.8595e+06	0.157895	1.06579e+06	243.085	1	1.08308e+06	epidemic	control & medical care	2011	2011	both	Stahl et al. 2013	estimate
Aedes aegypti	dengue	USD	Indonesia	Asia			1	1	4006.47	323163000	106.834	1.01622	323163000	80660.3	3.28405e+08	1	323163000	80660.3	1	3.28405e+08	both	medical care	2001-2010	2001	both	Shepard et al. 2013	estimate; extrapolation
Aedes aegypti	dengue	USD	Laos	Asia			1	1	2795.08	5093000	106.834	1.01622	5093000	1822.13	5.17562e+06	1	5093000	1822.13	1	5.17562e+06	both	medical care	2001-2010	2001	both	Shepard et al. 2013	estimate; extrapolation
Aedes aegypti	dengue	USD	Malaysia	Asia			1	1	1.58609	133000000	100	1.08567	133000000	8.38542e+07	1.44394e+08	1	133000000	8.38542e+07	1	1.44394e+08	both	medical care	2002-2007	2002	both	Lim et al. 2010	estimate
Aedes aegypti	dengue	USD	Malaysia	Asia			1	1	1.58542	25440000	100	1.08567	25440000	1.60462e+07	2.76194e+07	1	25440000	1.60462e+07	1	2.76194e+07	both	control	2002-2007	2002	both	Lim et al 2010	estimate
Aedes aegypti	dengue	USD	Malaysia	Asia			1	1	1.58542	127973000	106.834	1.01622	127973000	8.07185e+07	1.30049e+08	1	127973000	8.07185e+07	1	1.30049e+08	both	medical care	2001-2010	2001	both	Shepard et al. 2013	estimate; extrapolation
Aedes aegypti	dengue	EUR	Martinique, Guadeloupe, Guyane	North America			0	0.719355	134.167	42600000	108.567	1	5.92197e+07	317515	5.92197e+07	1	5.92197e+07	317515	0	5.92197e+07	endemic	medical care	2007-2011	2007	both	Uhart et al. 2015	survey
Aedes aegypti	dengue	USD	Myanmar	Asia			1	1	270.93	14476000	106.834	1.01622	14476000	53430.7	1.47108e+07	1	14476000	53430.7	1	1.47108e+07	both	medical care	2001-2010	2001	both	Shepard et al. 2013	estimate; extrapolation
Aedes aegypti	dengue	XPF	New Caledonia	Oceania			1	89.944	130.139	1648712141	108.567	1	1.83304e+07	1.26688e+07	1.83304e+07	1	1.83304e+07	1.26688e+07	1	1.83304e+07	endemic	control & medical care	2012-2013	2012	both	Roy 2014	survey
Aedes aegypti	dengue	USD	Nicaragua	South America			1	1	4.88642	500000	69.8828	1.55356	500000	102324	776778	1	500000	102324	1	776778	endemic	control	1995	1995		PAHO 1997	estimate
Aedes aegypti	dengue	USD	Nicaragua	South America			0	1	4.88642	2700000	69.8828	1.55356	2700000	552552	4.1946e+06	0.190476	514286	105248	0	798972	epidemic	control & medical care	1994	1994	direct	Ferrando 1995
Aedes aegypti	dengue	USD	Panama	South America			1	1	0.564619	1294000	69.8828	1.55356	1294000	2.29181e+06	2.0103e+06	1	1294000	2.29181e+06	1	2.0103e+06	endemic	control	1995	1995		PAHO 1997	estimate
Aedes aegypti	dengue	USD	Paraguay	South America	5.64676e+06		1	1	2200.69	2.31517e+06	100	1.08567	2.31517e+06	1052.02	2.51351e+06	1	2.31517e+06	1052.02	1	2.51351e+06	both	medical care	2000-2007	2000	both	Shepard et al. 2011	estimate
Aedes aegypti	dengue	USD	Paraguay	South America			1	1	977.136	185000	69.8828	1.55356	185000	189.329	287408	1	185000	189.329	1	287408	endemic	control	1995	1995		PAHO 1997	estimate
Aedes aegypti	dengue	USD	Peru	South America	2.71052e+07		1	1	1.56539	1.21973e+08	100	1.08567	1.21973e+08	7.79187e+07	1.32423e+08	1	1.21973e+08	7.79187e+07	1	1.32423e+08	both	medical care	2000-2007	2000	both	Shepard et al. 2011	estimate
Aedes aegypti	dengue	USD	Peru	South America			1	1	1.27188	1200000	69.8828	1.55356	1200000	943482	1.86427e+06	1	1200000	943482	1	1.86427e+06	endemic	control	1995	1995		PAHO 1997	estimate
Aedes aegypti	dengue	USD	Peru	South America			1	1	1.56864	4500000	106.834	1.01622	4500000	2.86873e+06	4.573e+06	0.0253807	114213	72810.4	1	116066	epidemic	control & medical care	2011	2011	both	Stahl et al. 2013	estimate
Aedes aegypti	dengue	USD	Philippines	Asia			1	1	18.6045	80829000	106.834	1.01622	80829000	4.3446e+06	8.21402e+07	1	80829000	4.3446e+06	1	8.21402e+07	both	medical care	2001-2010	2001	both	Shepard et al. 2013	estimate; extrapolation
Aedes aegypti	dengue	USD	Philippines	Asia			1	1	19.8432	69000000	108.567	1	69000000	3.47727e+06	6.9e+07	1	69000000	3.47727e+06	1	6.9e+07	both	medical care	2008-2012	2008	direct	Edillo et al. 2015	estimate
Aedes aegypti	dengue	USD	Puerto Rico	North America			1	1	1	10800000	33.2911	3.26114	10800000	10800000	3.52203e+07	0.185714	2.00571e+06	2.00571e+06	1	6.54091e+06	epidemic	control & medical care	1977	1977	both	Von allmen et al. 1979	estimate
Aedes aegypti	dengue	USD	Puerto Rico	North America			1	1	1	5.16111e+06	105.292	1.03111	5.16111e+06	5.16111e+06	5.32166e+06	1	5.16111e+06	5.16111e+06	1	5.32166e+06	endemic	control & medical care	2002-2010	2002	both	Halasa et al. 2012	estimate
Aedes aegypti	dengue	USD	SE Asia	Asia			0	1	14.0313	81700000	86.6217	1.25335	81700000	5.8227e+06	1.02398e+08	1	81700000	5.8227e+06	0	1.02398e+08	endemic	control & medical care	2004	2004		Shepard et al. 2004	modelling
Aedes aegypti	dengue	USD	Singapore	Asia			1	1	1.14765	100000000	103.157	1.05245	100000000	8.71346e+07	1.05245e+08	1	100000000	8.71346e+07	1	1.05245e+08	both	control & medical care	2000-2009	2000	both	Carrasco et al. 2011	estimate
Aedes aegypti	dengue	USD	Singapore	Asia			1	1	1.14765	67090000	106.834	1.01622	67090000	5.84586e+07	6.81783e+07	1	67090000	5.84586e+07	1	6.81783e+07	both	medical care	2001-2010	2001	both	Shepard et al. 2013	estimate; extrapolation
Aedes aegypti	dengue	USD	Singapore	Asia			0	1	1.37649	2200000	49.3452	2.20015	2200000	1.59827e+06	4.84033e+06	0.157895	347368	252359	0	764263	epidemic	control	1981	1981		Lok 1985
Aedes aegypti	dengue	USD	Singapore	Asia			0	1	1.09561	13712828	95.087	1.14176	13712828	1.25162e+07	1.56568e+07	1	13712828	1.25162e+07	0	1.56568e+07	endemic	medical care	2004-2005	2004		Wong et al. 2007	extrapolation
Aedes aegypti	dengue	USD	Suriname	South America	489636		1	1	1.65176	1.3416e+06	100	1.08567	1.3416e+06	812226	1.45654e+06	1	1.3416e+06	812226	1	1.45654e+06	both	medical care	2000-2007	2000	both	Shepard et al. 2011	estimate
Aedes aegypti	dengue	USD	Thailand	Asia			1	1	12.8444	135000000	100	1.08567	135000000	1.05104e+07	1.46565e+08	1	135000000	1.05104e+07	1	1.46565e+08	both	medical care	2000-2005	2000	both	Lim et al. 2010	estimate
Aedes aegypti	dengue	USD	Thailand	Asia			1	1	12.7637	26640000	100	1.08567	26640000	2.08717e+06	2.89222e+07	1	26640000	2.08717e+06	1	2.89222e+07	both	control	2000-2005	2000	both	Lim et al. 2010	estimate
Aedes aegypti	dengue	USD	Thailand	Asia			1	1	12.187	12596000	73.6128	1.47484	12596000	1.03356e+06	1.85771e+07	1	12596000	1.03356e+06	1	1.85771e+07	both	control & medical care	1994	1994	both	Okanurak et al. 1997	extrapolation
Aedes aegypti	dengue	USD	Thailand	Asia			1	1	12.7637	290028000	106.834	1.01622	290028000	2.27229e+07	2.94733e+08	1	290028000	2.27229e+07	1	2.94733e+08	both	medical care	2001-2010	2001	both	Shepard et al. 2013	estimate; extrapolation
Aedes aegypti	dengue	USD	Thailand	Asia			1	1	10.5968	6815000	47.6484	2.2785	6815000	643117	1.5528e+07	0.290323	1.97855e+06	186711	1	4.50812e+06	epidemic	control & medical care	1980	1980	both	Hasltead 1984	extrapolation
Aedes aegypti	dengue	USD	Thailand	Asia			1	1	12.8444	80000	103.157	1.05245	80000	6228.41	84195.6	1	80000	6228.41	1	84195.6	both		2007	2007		Baly et al. 2011	estimate
Aedes aegypti	dengue	USD	Timor-Leste	Asia			1	1	0.510184	363000	106.834	1.01622	363000	711508	368889	1	363000	711508	1	368889	both	medical care	2001-2010	2001	both	Shepard et al. 2013	estimate; extrapolation
Aedes aegypti	dengue	USD	Uruguay	South America	3.32778e+06		1	1	15.6737	1.36439e+06	100	1.08567	1.36439e+06	87049.5	1.48128e+06	1	1.36439e+06	87049.5	1	1.48128e+06	both	medical care	2000-2007	2000	both	Shepard et al. 2011	estimate
Aedes aegypti	dengue	USD	Uruguay	South America			1	1	5.16904	10000	69.8828	1.55356	10000	1934.59	15535.6	1	10000	1934.59	1	15535.6	endemic	control	1995	1995		PAHO 1997	estimate
Aedes aegypti	dengue	USD	USA-Puerto Rico	North America			1	1	0.972858	6500	73.6128	1.47484	6500	6681.35	9586.45	1	6500	6681.35	1	9586.45	endemic	medical care	1990	1990	both	Torres 1997	estimate
Aedes aegypti	dengue	USD	Vietnam	Asia			1	1	6627.78	23453000	106.834	1.01622	23453000	3538.59	2.38335e+07	1	23453000	3538.59	1	2.38335e+07	both	medical care	2001-2010	2001	both	Shepard et al. 2013	estimate; extrapolation
Aedes aegypti	dengue	USD	Vietnam	Asia			1	1	8149.76	62600000	105.292	1.03111	62600000	7681.21	6.45474e+07	1	62600000	7681.21	1	6.45474e+07	endemic	medical care	2006-2007	2006	both	Tam et al. 2012	estimate
Aedes aegypti	dengue	USD	Vietnam	Asia			1	1	8561.6	12000000	106.834	1.01622	12000000	1401.61	1.21947e+07	0.0588235	705882	82.4475	1	717333	epidemic	control & medical care	2011	2011	both	Stahl et al. 2013	estimate
Aedes aegypti	zika	XPF	French Polynesia	Oceania			0	89.944	119.593	1000000000	108.567	1	1.1118e+07	8.36169e+06	1.1118e+07	0.166667	1.85301e+06	1.39362e+06	0	1.85301e+06	epidemic	medical care	2013-2014	2013	both	Loncke et al. 2015	estimate
Aedes aegypti	chikungunya	USD	India	Asia			0	1	18.3465	13000000	106.834	1.01622	13000000	708581	1.32109e+07	0.111111	1.44444e+06	78731.3	0	1.46788e+06	epidemic	medical care	2007	2007	both	Vijayakumar et al. 2013	estimate
Aedes aegypti	chikungunya	USD	India	Asia			0	1	10.7255	12400000	98.3864	1.10347	12400000	1.15612e+06	1.36831e+07	0.111111	1.37778e+06	128458	0	1.52034e+06	epidemic	medical care	2005-2006	2005	both	Seyler et al. 2010	survey, estimate
Aedes aegypti	chikungunya	INR	India	Asia			1	43.5052	11.5744	3340000000	98.7375	1.09955	7.67725e+07	2.88569e+08	8.44153e+07	0.111111	8.53027e+06	3.20632e+07	1	9.37947e+06	epidemic	control & medical care	2003-2008	2003	both	Murtola et al 2010
Aedes aegypti	dengue	USD	Cambodia	Asia			1	1	1493.93	7.83333e+06	100	1.08567	7.83333e+06	5243.43	8.50441e+06	1	7.83333e+06	5243.43	1	8.50441e+06	both	control & medical care	2006-2008	2006	direct	Beauté & Vong 2010	estimate
Aedes aegypti	dengue	USD	India	Asia			1	1	11.5744	2700000	98.7375	1.09955	2700000	233274	2.96879e+06	0.105263	284211	24555.2	1	312504	epidemic	medical care	2006	2006	both	Garg et al. 2008	estimate
Aedes aegypti	dengue	USD	India	Asia			1	1	18.3465	1100000000	108.567	1	1100000000	5.99569e+07	1.1e+09	1	1100000000	5.99569e+07	1	1.1e+09	both	medical care	2006-2012	2006	both	Shepard et al. 2014	estimate
Aedes aegypti	dengue	INR	India	Asia			1	43.5052	11.5744	190000000	103.157	1.05245	4.3673e+06	1.64156e+07	4.59634e+06	0.105263	459715	1.72796e+06	1	483825	epidemic	control & medical care	2003-2008	2003	both	Murtola et al 2010
Aedes aegypti	dengue	USD	India	Asia			1	1	1	30100000	108.567	1	30100000	30100000	3.01e+07	1	30100000	30100000	1	3.01e+07	endemic	control & medical care	2011	2011	both	Shepard 2014b	estimate
Aedes aegypti & albopictus	dengue	USD	Africa	Africa			1	1	1	76500000	108.567	1	76500000	76500000	7.65e+07	1	76500000	76500000	1	7.65e+07	endemic	control & medical care	2011	2011	both	Shepard 2014b	estimate
Aedes aegypti & albopictus	dengue	USD	Argentina	South America	3.85164e+07		1	1	2.76838	1.57917e+07	100	1.08567	1.57917e+07	5.70431e+06	1.71446e+07	1	1.57917e+07	5.70431e+06	1	1.71446e+07	both	medical care	2000-2007	2000	both	Shepard et al. 2011	estimate
Aedes aegypti & albopictus	dengue	USD	Argentina	South America			1	1	2.76838	5950000	69.8828	1.55356	5950000	2.14927e+06	9.24366e+06	1	5950000	2.14927e+06	1	9.24366e+06	endemic	control	1995	1995		PAHO 1997	estimate
Aedes aegypti & albopictus	dengue	USD	Argentina	South America			1	1	2.76838	7500000	105.292	1.03111	7500000	2.70916e+06	7.73331e+06	0.030303	227273	82095.9	1	234343	epidemic	medical care	2009	2009	both	Tarragona et al. 2012	survey
Aedes aegypti & albopictus	dengue	USD	Brazil	South America			1	1	1.60466	878200000	100	1.08567	878200000	5.47281e+08	9.53435e+08	1	878200000	5.47281e+08	1	9.53435e+08	both	medical care	2000-2007	2000	both	Shepard et al. 2011	estimate
Aedes aegypti & albopictus	dengue	USD	Brazil	South America			1	1	0.841515	58591825	69.8828	1.55356	58591825	6.96266e+07	9.10257e+07	1	58591825	6.96266e+07	1	9.10257e+07	endemic	control	1995	1995		PAHO 1997	estimate
Aedes aegypti & albopictus	dengue	USD	Brazil	South America			1	1	1.87601	468000000	108.567	1	468000000	2.49466e+08	4.68e+08	0.0793651	3.71429e+07	1.97989e+07	1	3.71429e+07	epidemic	medical care	2012-2013	2012	both	Martelli et al. 2015	survey
Aedes aegypti & albopictus	dengue	USD	Brazil	South America			1	1	1.79291	1495948	106.834	1.01622	1495948	834367	1.52022e+06	1	1495948	834367	1	1.52022e+06	endemic	control	2007-2011	2007	both	Pepin et al. 2013	survey
Aedes aegypti & albopictus	dengue	USD	Colombia	South America	4.24172e+07		1	1	1194.01	1.90877e+08	100	1.08567	1.90877e+08	159863	2.0723e+08	1	1.90877e+08	159863	1	2.0723e+08	both	medical care	2000-2007	2000	both	Shepard et al. 2011	estimate
Aedes aegypti & albopictus	dengue	USD	Colombia	South America			1	1	483.594	3610490	69.8828	1.55356	3610490	7465.95	5.6091e+06	1	3610490	7465.95	1	5.6091e+06	endemic	control	1995	1995		PAHO 1997	estimate
Aedes aegypti & albopictus	dengue	USD	Costa Rica	South America	4.15307e+06		1	1	338.128	1.13794e+07	100	1.08567	1.13794e+07	33654.2	1.23543e+07	1	1.13794e+07	33654.2	1	1.23543e+07	both	medical care	2000-2007	2000	both	Shepard et al. 2011	estimate
Aedes aegypti & albopictus	dengue	USD	Costa Rica	South America			1	1	99.6196	1500000	69.8828	1.55356	1500000	15057.3	2.33034e+06	1	1500000	15057.3	1	2.33034e+06	endemic	control	1995	1995		PAHO 1997	estimate
Aedes aegypti & albopictus	dengue	USD	Cuba	North America			0	1	0.291625	300000	82.4905	1.31611	300000	1.02872e+06	394834	0.0363636	10909.1	37407.9	0	14357.6	epidemic	control & medical care	1997	1997		Valdés et al. 2002	estimate
Aedes aegypti & albopictus	dengue	USD	Cuba	North America			1	1	0.291625	1.09865e+06	105.292	1.03111	1.09865e+06	3.76733e+06	1.13283e+06	1	1.09865e+06	3.76733e+06	1	1.13283e+06	endemic	control	2000-2006	2000		Baly et al. 2012	survey
Aedes aegypti & albopictus	dengue	USD	Dominican Republic	North America			1	1	21.7703	2800000	106.834	1.01622	2800000	128615	2.84542e+06	0.0769231	215385	9893.5	1	218879	epidemic	control & medical care	2011	2011	both	Stahl et al. 2013	estimate
Aedes aegypti & albopictus	dengue	USD	El Salvador	South America	5.90726e+06		1	1	0.520817	1.61859e+07	100	1.08567	1.61859e+07	3.10779e+07	1.75725e+07	1	1.61859e+07	3.10779e+07	1	1.75725e+07	both	medical care	2000-2007	2000	both	Shepard et al. 2011	estimate
Aedes aegypti & albopictus	dengue	USD	El Salvador	South America			1	1	0.441067	1000000	69.8828	1.55356	1000000	2.26723e+06	1.55356e+06	1	1000000	2.26723e+06	1	1.55356e+06	endemic	control	1995	1995		PAHO 1997	estimate
Aedes aegypti & albopictus	dengue	USD	Global	Global		1	1	1	1	41000000	108.567	1	41000000	41000000	4.1e+07	1	41000000	41000000	1	4.1e+07	endemic	medical care	2011	2011	both	Selck et al. 2014	estimate
Aedes aegypti & albopictus	dengue	USD	Honduras	South America	6.68925e+06		1	1	9.73989	1.83285e+07	100	1.08567	1.83285e+07	1.8818e+06	1.98987e+07	1	1.83285e+07	1.8818e+06	1	1.98987e+07	both	medical care	2000-2007	2000	both	Shepard et al. 2011	estimate
Aedes aegypti & albopictus	dengue	USD	Honduras	South America			1	1	3.19632	1000000	69.8828	1.55356	1000000	312860	1.55356e+06	1	1000000	312860	1	1.55356e+06	endemic	control	1995	1995		PAHO 1997	estimate
Aedes aegypti & albopictus	dengue	USD	Mexico	North America	1.07755e+08		1	1	8.83902	2.9525e+08	100	1.08567	2.9525e+08	3.3403e+07	3.20544e+08	1	2.9525e+08	3.3403e+07	1	3.20544e+08	both	medical care	2000-2007	2000	both	Shepard et al. 2011	estimate
Aedes aegypti & albopictus	dengue	USD	Mexico	North America			1	1	3.16077	3000000	69.8828	1.55356	3000000	949135	4.66067e+06	1	3000000	949135	1	4.66067e+06	endemic	control	1995	1995		PAHO 1997	estimate
Aedes aegypti & albopictus	dengue	USD	Mexico	North America			1	1	9.23189	170000000	108.567	1	170000000	1.84144e+07	1.7e+08	1	170000000	1.84144e+07	1	1.7e+08	endemic	control & medical care	2010-2011	2010	both	Undurraga et al. 2015	survey
Aedes aegypti & albopictus	dengue	USD	Nicaragua	South America	5275190		1	1	8.74261	1.4454e+07	100	1.08567	1.4454e+07	1.65328e+06	1.56923e+07	1	1.4454e+07	1.65328e+06	1	1.56923e+07	both	medical care	2000-2007	2000	both	Shepard et al. 2011	estimate
Aedes aegypti & albopictus	dengue	USD	Nicaragua	South America			1	1	9.61995	13500000	105.292	1.03111	13500000	1.40333e+06	1.392e+07	1	13500000	1.40333e+06	1	1.392e+07	endemic	medical care	1996-2010	1996	both	Wettstein et al. 2012	survey
Aedes aegypti & albopictus	dengue	USD	Panama	South America	3.23247e+06		1	1	0.539196	8.85698e+06	100	1.08567	8.85698e+06	1.64263e+07	9.61575e+06	1	8.85698e+06	1.64263e+07	1	9.61575e+06	both	medical care	2000-2007	2000	both	Shepard et al. 2011	estimate
Aedes aegypti & albopictus	dengue	USD	Panama	South America			1	1	0.515255	16800000	98.7375	1.09955	16800000	3.26052e+07	1.84725e+07	0.0405405	681081	1.32183e+06	1	748884	epidemic	control & medical care	2005	2005	direct	Armien et al. 2008	estimate
Aedes aegypti & albopictus	dengue	USD	USA	North America	2.916e+08		1	1	1	5.83199e+06	100	1.08567	5.83199e+06	5.83199e+06	6.33162e+06	1	5.83199e+06	5.83199e+06	1	6.33162e+06	both	medical care	2000-2007	2000	both	Shepard et al. 2011	estimate
Aedes aegypti & albopictus	dengue	USD	Venezuela	South America	2.60817e+07		1	1	2.38482	1.17368e+08	100	1.08567	1.17368e+08	4.92145e+07	1.27423e+08	1	1.17368e+08	4.92145e+07	1	1.27423e+08	both	medical care	2000-2007	2000	both	Shepard et al. 2011	estimate
Aedes aegypti & albopictus	dengue	USD	Venezuela	South America			1	1	2.91501	380000	103.157	1.05245	380000	130360	399929	1	380000	130360	1	399929	both		2007	2007		Baly et al. 2011	estimate
Aedes albopictus	chikungunya	EUR	Italy	Europe			1	0.682675	0.829147	523324	103.157	1.05245	766579	631159	806782	0.125	95822.4	78894.9	1	100848	epidemic	control	2008	2008		Carrieri et al. 2011	survey
Aedes albopictus	chikungunya	USD	Reunion	Africa			1	1	0.931718	28050000	108.567	1	28050000	3.01057e+07	2.805e+07	0.111111	3.11667e+06	3.34508e+06	1	3.11667e+06	epidemic	control	2012	2012		Thuilliez et al. 2014	survey
Aedes albopictus	chikungunya	EUR	Reunion	Africa			1	0.797141	0.931718	43900000	103.157	1.05245	5.50718e+07	4.71173e+07	5.79601e+07	0.111111	6.11909e+06	5.23525e+06	1	6.44001e+06	epidemic	medical care	2005-2006	2005	both	Soumahoro et al. 2011	estimate
Aedes albopictus	dengue	EUR	France	Europe			1	0.753731	0.872784	895200	108.567	1	1.18769e+06	1.02568e+06	1.18769e+06	1	1.18769e+06	1.02568e+06	1	1.18769e+06	both	control & medical care	2009-2013	2009	direct	Wittman & Florres-Ferrer 2015	interview
Aedes albopictus	nuisance	EUR	Italy	Europe			1	0.778294	0.839909	6090000	105.292	1.03111	7.82481e+06	7.25079e+06	8.06823e+06	1	7.82481e+06	7.25079e+06	1	8.06823e+06	endemic	control	2008-2011	2008		Giovannini 2012	survey
Aedes albopictus	nuisance	USD	USA-New Jersey	North America			1	1	1	2610000	105.292	1.03111	2610000	2610000	2.69119e+06	1	2610000	2610000	1	2.69119e+06	epidemic	control	2008	2008		Halasa et al. 2012b	survey
Culex	West Nile virus	USD	USA	North America			1	1	1	56000000	108.567	1	56000000	56000000	5.6e+07	1	56000000	56000000	1	5.6e+07	both	medical care	1999-2012	1999		Staples et al. 2014	survey; estimate
Culex	West Nile virus	USD	USA	North America			0	1	1	631000000	84.3631	1.2869	631000000	631000000	8.12035e+08	1	631000000	631000000	0	8.12035e+08	endemic			2011		Pimentel 2011
Culex	West Nile virus	USD	USA-Louisiana	North America			1	1	1	20100000	86.6217	1.25335	20100000	20100000	2.51923e+07	1	20100000	20100000	1	2.51923e+07	endemic	control & medical care	2002-2003	2002	both	Zohrabian et al 2004	estimate
Culex	West Nile virus	USD	USA-Texas	North America			0	1	1	47600000	105.292	1.03111	47600000	47600000	4.90807e+07	1	47600000	47600000	0	4.90807e+07	endemic		2012	2012		Murray et al 2013
Culex pipiens	West Nile virus	USD	USA-Texas	North America			1	1	1	112000000	106.834	1.01622	112000000	112000000	1.13817e+08	1	112000000	112000000	1	1.13817e+08	endemic	medical care	2002-2011	2002		Nolan et al. 2013	estimate
Culex pipiens & tarsalis	West Nile virus	USD	USA-California	North America			1	1	1	2980000	100	1.08567	2980000	2980000	3.23529e+06	1	2980000	2980000	1	3.23529e+06	epidemic	control & medical care	2005	2005	both	Barber 2010	estimate
Solenopsis invicta	allergy	USD	USA	North America			0	1	1	2840000	66.2484	1.63879	2840000	2840000	4.65415e+06	1	2840000	2840000	0	4.65415e+06	endemic	medical care	1993	1993		Jeman & Hugh-Jones 1993	estimate
Solenopsis invicta	allergy	USD	USA	North America			0	1	1	205860	50.2624	2.16	205860	205860	444658	1	205860	205860	0	444658	endemic	desensibilation therapy	1986	1986		Lofgren 1986
Solenopsis invicta	allergy	USD	USA-N, C & E Texas	North America			0	1	1	2673925	76.3911	1.4212	2673925	2673925	3.80018e+06	1	2673925	2673925	0	3.80018e+06	endemic	medical care	1999	1999		Lard et al. 2006
Solenopsis invicta	allergy	USD	USA-Texas	North America			0	1	1	7900000	108.567	1	7900000	7900000	7.9e+06	1	7900000	7900000	0	7.9e+06	endemic	medical care	2014	2014		fireant.tamu.edu
Solenopsis invicta & richteri	allergy	USD	USA	North America			0	1	1	2840000	44.2548	2.45322	2840000	2840000	6.96716e+06	1	2840000	2840000	0	6.96716e+06	endemic	medical care	1975-1981	1975		Lofgren & Adams 1982 (in The biology of social insects)
Vespula germanica & vulgaris	car accidents	NZD	New Zealand	Oceania			1	1.20544	1.5617	1400000	108.567	1	1.1614e+06	896457	1.1614e+06	1	1.1614e+06	896457	1	1.1614e+06	endemic	medical care	2015	2015		MacIntyre & Hellstrom 2015	estimate
Vespula germanica & vulgaris	stings	NZD	New Zealand	Oceania			1	1.20544	1.5617	1100000	108.567	1	912529	704359	912529	1	912529	704359	1	912529	endemic	medical care	2015	2015		MacIntyre & Hellstrom 2015	estimate

## Sheet: refs
References
Anderson et al. 2007. Burden of symptomathic dengue infection in children ar primay school in Thailand: a prospective study. Lancet. 369: 1452-59.
Añez G. et al. 2006.Economic Impact of dengue and dengue hemorrhagic fever in the State of Zulia, Venezuela, 1997-2003. Rev Panam Salud Publica.1(5):314-320
Armien B. et al. 2008. Clinical characteristics and national economic cost of the 2005 dengue epidemic in Panama. American Journal of Tropical Medicine and Hygiene. 79(3):364-371
Baly A. et al 2007. Cost effectiveness of Aedes aegypti control programmes: participatory versus vertical. Transactions of the Royal Society of Tropical Medicine and Hygiene. 101(6):578-586
Baly et al. 2009. Cost-effectiviness of a Community-based Approach interviwed with a vertical Aedes Control Program. The American journal of Tropical Medicine and hygiene.81(1): 88-93.
Baly A. et al 2011. The cost of routine Aedes aegypti control and of insecticide-treated curtain implementation. American Journal of Tropical Medicine and Hygiene. 84(5):747-752
Baly et al. 2012. Costs of dengue prevention and incremental cost of dengue outbreak control in Guantanamo, Cuba. Tropical Medicine and International Health. 17 (1): 123-132.
Barber L. et al 2010. Economic cost analysis of West Nile virus outbreak, Sacramento County, California, USA, 2005. Emerging infectious diseases. 16(3):480-486
Bärnighausen et al. 2013. Valuing the broader benefits of dengue vaccination, with a preliminary application to Brazil. Seminars in Immunology. 25(2)-104-113
Beauté & Vong 2010. Cost and disease burden of dengue in Cambodia. BMC public health. 10:521
Canyon. 2008. Historical analysis of the economic cost of dengue in Australia. Journal of Vector Borne Diseases. 45: 245-248.
Carrieri et al. 2011. Surveillance of the chikungunya vector Aedes albopictus in Emilia Romagna (Northern Italy). Organizational and technical aspects of a large scale monitoring program. Journal of Vector ecology. 36(1): 108-116.
Castañeda Orjuela et al. 2012. Burden of disease and economic impact of dengue and severe dengue in Colombia, 2011. Value in health regional Issues. 1: 123-128.
Castro Rodriguez et al. 2015. American Journal of Tropical Medicine and Hygiene. 92(4): 709-714.
Clark et al. 2005. Economic impact of dengue/ dengue fever haemorraghic fever in Thailand at the family and population levels. American Journal of Tropical Medicine and Hygiene. 72: 786-791.
Cardona-Espina et al. 2015. Estimating the burden of disease and the economic cost attributtable to chikungunya, Colombia, 2014. Transaction of the Royal Society of Tropical Medicine. 109: 793-802.
Carrasco et al 2011. Economic impact of dengue illness and the cost-effectiveness of future vaccination programs in Singapore. PLoS Neglected Tropical Diseases. 5(12):e1426
Edillo et al 2015. Economic cost and burden of dengue in the Philippines. The American journal of tropical medicine and hygiene. 92(2):360-366
http://fireant.tamu.edu/manage/community/
Ferrando. 1995. Estimate of the costs of the dengue epidemic in 1994 in Nicaragua. Pan American Health Organization, Washinghton DC.
Garg et al 2008. Economic burden of dengue infections in India. Transactions of the Royal Society of Tropical Medicine and Hygiene. 102(6):570-577
Giovannini et al 2012. Controllo della zanzara tigre: analisi dei costi sostenuti dagli enti locali. Servizio sanitario regionale Emilia-Romagna.
Guzman et al 1992. The estimation of the economic damages caused as a consequence of the epidemic of hemorrhagic dengue in Cuba in 1981. Revista Cubana de Medicina Tropical. 44(1):13-17.
Halasa et al. 2012. Economic cost of dengue in Puerto Rico. The American journal of tropical medicine and hygiene. 86(5):745-52
Halasa et al. 2012b. Willingness-to-pay for an integrated pest management program to control the Asian tiger mosquito in New Jersey. Journal of the American Mosquito Control Association. 28(3): 225-236.
HalsteadS. 1984. Selective primary health care: strategies for control of disease in the developing world. XI. Dengue. Reviews of infectious diseases. 6(2):251-264
Harling et al. 2004 Burden and cost of imported infections admitted to infectious disease units in England and Wales in 1998 and 1999. Journal of Infection. 48: 139-144.
Jeman 1993. A review of the red imported fire ant (Solenopsis invicta Buren) and its impacts on plant, animal, and human health. Preventive Veterinary Medicine. 17(1-2):19-32
Kongsin et al 2010. Cost of dengue in Thailand. Dengue Bulletin. 34:77-88
Kouri et al. 1989. Dengue haemorrhagic fever/dengue shock syndrome: lessons from the Cuban epidemic, 1981. Bulletin of the World Health Organization. 67(4):375-380
Lard et al. 1999. The Economic Impact Of The Red Import Fire Ant On The Homescape, Landscape, And The Urbanscape Of Selected Metroplexes Of Texas. Department of Agriculture and Ecolomics, Texas A&M University, College Station, TX. Faculty Paper Series FP. 2124(979):1-3
Lard et al. 2006. An economic impact of imported fire ants in the United States of America. (Report).
Lim et al. 2010. Immediate cost of dengue to Malaysia and Thailand: an estimate. Dengue Bulletin. 34:65-76
Lofgren C. 1986. The Economic Importance and Control of Imported Fire Ants in the United States. Economic Impact and Control of Social Insects. :225-255
Lok. 1985. Singapore's dengue haemorraghic fever control programme: a case study on the succesful control of Aedes aegypti and Aedes albopictus using mainly environmental measures as a part of an integrated vector control. Tokyo: southeast Asian Medical Information Center.
Loncke et al. 2015. Retour d'experience sur l'epîdemie de Zika en polynésie francaise en 2014. Bulletin d'information sanitaires, epidemiologiques et statistiques. 13: 5-8.
Macintyre, P. & Hellstrom, J. 2015. An evaluation of the costs of pest wasps (Vespula species) in New Zealand. 1-44 (New Zealand Department of Conservation and Ministry for Primary Industries, Wellington, New Zealand).
Martelli et al. 2015. Economic impact of dengue: multicenter study across four brazilian regions. Plos Neglected Tropical Diseases. Ç(9): e0004042.
Meltzer et al. 1998. Using disability-adjusted life years to assess the economic impact of dengue in Puerto Rico : 1984-1994. American Journal of Tropical Medicine and Hygiene. 59: 265-271.
Murtola et al. 2010. Preliminary estimate of inmediate cost of chikungunya and dengue to Gujarat, india. Dengue Bulletin. 34: 32-40.
Nathan. 1993. Critical review of Aedes aegypti control programs in the caribbean and selected neighbouring countries. Journal of the American Mosquito Control Association. 9(1). 1-7.
Nolan et al 2013. West Nile virus infection among humans, Texas, USA, 2002-2011. Emerging Infectious Diseases. 19(1):137-9.
Pan American Health Organization. 1997.The feasibility of erradicating Aedes aegypti in the Americas. Panamerican Journal of Public Health. 1: 68-72.
Pan American Health Organization. 1997b. Hemispheric plan to expand and intensify efforts to combat Aedes aegypti. Washington, Pan American Health Organization.
Pepin et al. 2013. Cost-effectiviness of Novel System of Mosquito surveillance and Control, Brazil. Emerging Infectious Diseases. 19(4): 542-550.
Pérez-Huerra et al. 2010. Economic cost of dengue public prevention activities in Puerto Rico. Dengue Bulletin. 34:13-23
Roy. 2014. Coût d'une épidémie de dengue en Nouvelle-Calédonie. Direction des Affaires Sanitaires et Sociales.57 pp.
Seyler et al. 2010. Estimating the burden of disease and the economic cost attributable to chikungunya, Andhra Pradesh, India, 2005-2006. Transactions of the Royal Society of Tropical Medicine and Hygiene. 104(2):133-138
Shepard et al. 2004. Cost-effectiveness of a pediatric dengue vaccine. Vaccine. 22(9-10):1275-1280
Shepard et al. 2011. Economic impact of dengue illness in the Americas. American Journal of Tropical Medicine and Hygiene. 84(2):200-207
Shepard et al. 2013. Economic and disease burden of dengue in Southeast Asia. PLoS neglected tropical diseases. 7(2):e2055
Shepard et al. 2014. Economic and Disease Burden of Dengue Illness in India. Am. J. Trop. Med. Hyg., 91(6):1235–1242
Shepard et al. 2014. Economic and disease burden of dengue. In: Dengue and Dengue Haemorraghic fever, 2nd Edition (eds DJ Gubler et al.)
Soumahoro et al. 2011. The Chikungunya Epidemic on La Réunion Island in 2005–2006: A Cost-of-Illness Study. PLoS Neglected Tropical Diseases. 5(6):e1197
Stahl et al. 2013. Cost of dengue outbreaks: literature review and country case studies. BMC public health. 13(1):1048
Staples et al. 2014. Initial and long-term costs of patients hospitalized with West Nile virus disease. The American journal of tropical medicine and hygiene. 90(3)-402-9
Suaya et al. 2006. Dengue: Burden of disease and costs of illness. Scientific Working Group, Report on Dengue, 1-5 October 2006, Geneva, Switzerland,
Suaya et al. 2007. Cost-effectiveness of annual targeted larviciding campaigns in Cambodia against the dengue vector Aedes aegypti. Tropical Medicine and International Health. 12(9)-1026-1036
Suaya et al. 2009. Cost of dengue cases in eight countries in the Americas and Asia: a prospective study. American Journal of Tropical Medicine and Hygiene. 80(5): 846-855.
Taliberti et al. 2010. Custos diretos do programa de prevençao e contrôle da dengue no Municipio de Sao Paulo em 2005. Revista Panamericana de Salud Publucia. 27(3): 175-80.
Tam et al. 2012. High household economic burden caused by hospitalization of patients with severe dengue fever cases in Can Tho province, Vietnam. American Journal of tropical Medicine and Hygiene. 87(3): 554-558.
Tarragona et al. 2012. Dengue in Argentina: an economic analysis of the impact of the 2009 epidemic. Salud Colectiva. 8(2): 151-162.
Thuilliez et al 2014. Household-level expenditure on protective measures against mosquitoes on the island of La Réunion, France. PLoS Neglected Tropical Diseases. 8(1): e2609.
Torres. 1997. Impact of an outbreak of dengue fever: a case study from rural Puerto Rico. Human organization. 56:19-27.
Uhart et al. 2015. Costs of dengue in three French territories of the Americas: an analysis of the hospital medical information system (PMSI) database. European Journal of Health Economics.
Undurraga et al. 2015. Economic and disease burden of dengue in Mexico. Plos Neglected Tropical Diseases. 9(3): e0003547.
Ungchusak et al. 1988. Dengue haemorrhagic fever in Tahiland, 1987. Southeast Asian Journal Tropical Medicine and Public Health. 19:487-490.
Valdés et al. 2002. Economic impact of dengue 2 epidemic in Santiago de Cuba, 1997. Revista Cubana de Medicina Tropical. 54(3): 220-7.
Van Damme et al. 2004. Out-of-pocket health expenditure and debt in poor households: evidence from Cambodia. Tropical Medicine and International Health. 9(2): 273-280.
Von Allmen et al. 1979. Epidemic dengue fever in Puerto Rico, 1977: A cost analysis. American Journal of Tropical Medicine and Hygiene 28(6):1040-1044
Wettstein et al. 2012. Total economic cost and burden of dengue in Nicaragua: 1996-2012. American Journal of Tropical Medicine and Hygiene. 87(4): 616-622.
Wittman & Florres-Ferrer 2015. Analyse économique des espèces exotiques envahissantes en France. Première enquête nationale (2009-2013). Rapport
Wong et al. 2007. Estimating the effect of publishing of bill sizes to reduce information asymetry on healthcare. Singapore Medical Journal. 48: 16-24.
Zohrabian et al. 2004. West Nile Virus Economic Impact, Louisiana, 2002. Emerging Infectious Diseases. 10(10):1736-44
