# Supplementary material for: Massive yet grossly underestimated global costs of invasive insects
Source: Nat Commun. 2016 Oct 4;7:12986. doi: 10.1038/ncomms12986 (PMC5059451; doi:10.1038/ncomms12986)
Supplement: Supplementary Data 3 — Outbreak frequencies. National outbreak frequencies of disease epidemics arising from invasive insects. Years of epidemics of dengue, yellow fever, and chikungunya for 72 countries are shown to calculate outbreak frequencies (probabilities). Source: www.who.int/csr/don/archive/year/en/ (Microsoft Excel file). [file ncomms12986-s4.xlsx]

## Sheet: worksheet1
Country	Disease	Epidemics	Start Year	# Events	Probability
Argentina	dengue	1916;1998;2009	1916	3	0.030303
Benin	yellow fever	1996	1996	1	0.0526316
Bolivia	dengue	1987;2009	1987	2	0.0714286
Bolivia	yellow fever	1997;1999	1997	2	0.111111
Brazil	dengue	1889;1916;1922;1981-82;1986;1998;2002;2008;2010	1889	10	0.0793651
Brazil	yellow fever	2001;2008;1993-94;1999;1928	2001	6	0.428571
Burkina Faso	yellow fever	2003;2004;2005;1983	2003	4	0.333333
Cambodia	dengue	1998	1998	1	0.0588235
Cameroon	yellow fever	2012	2012	1	0.333333
Cape Verde	dengue	2009	2009	1	0.166667
Caracas	dengue	1945-46	1945	2	0.0285714
Chile	dengue	1889	1889	1	0.00793651
Columbia	dengue	1971-72;1975-77;1978;1998,2002;2010	1971	9	0.204545
Cook Islands	dengue	1997;1998	1997	2	0.111111
Costa Rica	dengue	2002;2005	2002	2	0.153846
Côte d'Ivoire	yellow fever	2001;2005;2008;2010;2011	2001	5	0.357143
Cuba	dengue	1850;1897;1944;1963;1981;1997	1850	6	0.0363636
Dominican Republic	dengue	2002	2002	1	0.0769231
Ecuador	dengue	1988;2000;2002	1988	3	0.111111
El Salvador	dengue	1978;1987;2003	1978	3	0.0810811
Fiji	dengue	1998	1998	1	0.0588235
Florida	dengue	1898-99;1934	1898	3	0.025641
Ghana	yellow fever	1996-2012	1996	16	0.842105
Guam	dengue	1998	1998	1	0.0588235
Guatemala	dengue	1978	1978	1	0.027027
Guinea	yellow fever	2000;2003;2005	2000	3	0.2
Guyana	dengue	1978	1978	1	0.027027
Haiti	dengue	1968-69	1968	2	0.0425532
Honduras	dengue	2002;2010	2002	2	0.153846
India	chikungunya	2006	2006	1	0.111111
India	dengue	1996;2003	1996	2	0.105263
Indonesia	dengue	1996;1998;2004	1996	3	0.157895
Italy	chikungunya	2007	2007	1	0.125
Jamaica	dengue	1963-64;1968-69	1963	4	0.0769231
Kenya	yellow fever	1992	1992	1	0.0434783
Kiribati	dengue	1998	1998	1	0.0588235
Lesser Antilles	dengue	1963-64;1968-69;	1963	4	0.0769231
Liberia	yellow fever	1996;2000;2004	1996	3	0.157895
Madagascar	dengue	2006	2006	1	0.111111
Madeira (Portugal)	dengue	2012	2012	1	0.333333
Malaysia	dengue	1996;1997;1998	1996	3	0.157895
Maldives	dengue	2006	2006	1	0.111111
Mali	yellow fever	1987;2005	1987	2	0.0714286
Mauritius	chikungunya	2006	2006	1	0.111111
Mayotte	chikungunya	2006	2006	1	0.111111
Mexico	dengue	1978;1981;1984;1995;2009	1978	5	0.135135
Myanmar	dengue	1998	1998	1	0.0588235
New Caledonia	dengue	1998	1998	1	0.0588235
New Caledonia	zika	Yap 1997; French Polynesia 2013; N-C 2014	1997	3	0.166667
Nicaragua	dengue	1994-95,2002;2009	1994	4	0.190476
Nigeria	yellow fever	1993	1993	1	0.0454545
Panama	dengue	1941-42;1994	1941	3	0.0405405
Paraguay	dengue	1988,2000,2006-07	1988	4	0.148148
Paraguay	yellow fever	2008	2008	1	0.142857
Peru	dengue	1818;1851;1950;1990,2001	1818	5	0.0253807
Peru	yellow fever	2001	2001	1	0.0714286
Philippines	dengue	1996;1998	1996	2	0.105263
Puerto Rico	dengue	1945;1963-64;1968-69,1971-72;1972-73;1986,1993;1998;2010	1945	13	0.185714
Réunion	chikungunya	2006	2006	1	0.111111
Senegal	yellow fever	1965;1981;1995;1996;2002	1965	5	0.1
Seychelles	chikungunya	2006	2006	1	0.111111
Sierra Leone	yellow fever	2003	2003	1	0.0833333
Sri Lanka	dengue	1996	1996	1	0.0526316
Sudan	yellow fever	2003;2005;2012;2013	2003	4	0.333333
Suriname	dengue	1978;1982	1978	2	0.0540541
Thailand	dengue	1984-85;1987;1989-90;1991;1993-94;1998	1984	9	0.290323
Timor Leste	dengue	2005	2005	1	0.1
Trinidad	yellow fever	1978-80	1978	3	0.0810811
USA-Texas	dengue	1885-1886;1887;1918;1922;1941;1979	1885	7	0.0538462
Venezuela	dengue	1945-46;1978;1996;1998;1963-64;1968-69;1989-90;2002;2010	1945	13	0.185714
Venezuela	yellow fever	1998	1998	1	0.0588235
Vietnam	dengue	1998	1998	1	0.0588235
